# Supplementary material for: Massively Parallel Sequencing of Patients with Intellectual Disability, Congenital Anomalies and/or Autism Spectrum Disorders with a Targeted Gene Panel
Source: PLoS One. 2014 Apr 1;9(4):e93409. doi: 10.1371/journal.pone.0093409 (PMC3972136; doi:10.1371/journal.pone.0093409)
Supplement: Table S1 — List of 355 genes in the targeted sequencing panel. (XLS) [file pone.0093409.s001.xls]

## Sheet: Gene Panel
GENE	Chromosome
A2BP1	chr16
ABAT	chr16
ABCA4	chr1
ABCD1	chrX
ACSL4	chrX
AFF2	chrX
AGTR2	chrX
AHI1	chr6
ANKRD11	chr16
ANKRD28	chr3
ANP32C	chr4
AP1S2	chrX
APEX1	chr14
ARHGEF6	chrX
ARHGEF9	chrX
ARSF	chrX
ARX	chrX
ASMT	chrX
ASTN2	chr9
ATP6AP2	chrX
ATP7A	chrX
ATRX	chrX
ATXN3L	chrX
AUTS2	chr7
BCOR	chrX
BEX4	chrX
BMP13	chr8
BPIL3	chr20
BRWD3	chrX
BZRAP1	chr17
C19orf19	chr19
C3orf58	chr3
CA6	chr1
CACNA1C	chr12
CACNA1F	chrX
CACNA1H	chr16
CADM1	chr11
CADPS2	chr7
CASK	chrX
CCDC40	chr17
CCDC88A	chr2
CDH8	chr16
CDH9	chr5
CDKL5	chrX
CFC1	chr2
CHD7	chr8
CHRNA2	chr8
CHRNA7	chr15
CIC	chr19
CNTN3	chr3
CNTN4	chr3
CNTNAP2	chr7
COL2A1	chr12
COL4A5	chrX
COMP	chr19
CREBBP	chr16
CRELD1	chr3
CRELD2	chr22
CSMD1	chr8
CTNNA3	chr10
CTNND2	chr5
CUL4B	chrX
CYB5R3	chr22
CYP1B1	chr2
DCX	chrX
DEAF1	chr11
DISC1	chr1
DISC2	chr1
DKC1	chrX
DKK1	chr10
DLG3	chrX
DLG4	chr17
DLGAP2	chr8
DLX5	chr7
DMD	chrX
DPP10	chr2
DPP6	chr7
DPYD	chr1
DRP2	chrX
DYM	chr18
DYNC1H1	chr14
EDA	chrX
ELN	chr7
EN2	chr7
EYA1	chr8
FAM47B	chrX
FAM89B	chr11
FANCB	chrX
FBXO40	chr3
FBXW4	chr10
FGD1	chrX
FHIT	chr3
FKRP	chr19
FLJ14103	chrX
FLJ21687	chrX
FLNA	chrX
FLYWCH1	chr16
FMR1	chrX
FOXC1	chr6
FOXD3	chr1
FOXE3	chr1
FOXG1	chr14
FOXL2	chr3
FOXP2	chr7
FRMD7	chrX
FTSJ1	chrX
GABRA5	chr15
GABRB3	chr15
GABRG3	chr15
GALNT13	chr2
GATA3	chr10
GATA4	chr8
GDF5	chr20
GDI1	chrX
GK	chrX
GLI2	chr2
GLI3	chr7
GLO1	chr6
GLRA3	chr4
GLRB	chr4
GPC3	chrX
GPC6	chr13
GPR50	chrX
GRIA2	chr4
GRIA3	chrX
GRIK2	chr6
GRIN2A	chr16
GRPR	chrX
GTF2I	chr7
GTPBP6	chrX
HAX1	chr1
HCCS	chrX
HDAC6	chrX
HNF1B	chr17
HOXA1	chr7
HOXA10	chr7
HOXA11	chr7
HOXB1	chr17
HOXD13	chr2
HPRT1	chrX
HSD17B10	chrX
HUWE1	chrX
IDS	chrX
IGF1R	chr5
IKBKG	chrX
IL1RAPL1	chrX
IL9R	chrX
IMMP2L	chr7
INSL3	chr19
IRF6	chr1
ITGB3	chr17
ITIH5L	chrX
JAG1	chr20
JMJD1C	chr10
KAL1	chrX
KDM5C	chrX
KIAA1586	chr6
KIAA2022	chrX
KREMEN2	chr16
L1CAM	chrX
L3MBTL4	chr18
LAMB1	chr7
LAMP2	chrX
LIMK1	chr7
MACROD2	chr20
MADCAM1	chr19
MAFB	chr20
MAGED2	chrX
MAGEE2	chrX
MAOA	chrX
MAP3K1	chr5
MAP3K15	chrX
MAP7D3	chrX
MDGA2	chr14
MECP2	chrX
MED12	chrX
MET	chr7
MID1	chrX
MITF	chr3
MLL2	chr12
MPZ	chr1
MTHFR	chr1
MTM1	chrX
MTNR1A	chr4
MTNR1B	chr11
MYCN	chr2
NALC	chr13
NBEA	chr13
NDP	chrX
NDUFA1	chrX
NF1	chr17
NGF	chr1
NGFR	chr17
NHS	chrX
NIPA1	chr15
NIPBL	chr5
NKX2-2	chr20
NKX2-5	chr5
NLGN3	chrX
NLGN4X	chrX
NOTCH1	chr9
NOTCH2	chr1
NPTX2	chr7
NPY1R	chr4
NPY5R	chr4
NRCAM	chr7
NRXN1	chr2
NSD1	chr5
NUFIP1	chr13
NUFIP2	chr17
NXF5	chrX
OCRL	chrX
OFD1	chrX
OPHN1	chrX
OR1C1	chr1
OTC	chrX
OTX1	chr2
OXTR	chr3
P2RY4	chrX
PAFAH1B1	chr17
PAK3	chrX
PAQR4	chr16
PARK2	chr6
PAX3	chr2
PAX6	chr11
PAX8	chr2
PCDH10	chr4
PCDH9	chr13
PCSK1N	chrX
PDHA1	chrX
PGA5	chr11
PGK1	chrX
PHF6	chrX
PHF8	chrX
PIGV	chr1
PITX2	chr4
PKMYT1	chr16
PLD5	chr1
PLP1	chrX
PLP2	chrX
PMP22	chr17
PORCN	chrX
POU6F2	chr7
PQBP1	chrX
PRPS1	chrX
PTCH1	chr9
PTCHD1	chrX
PTEN	chr10
PTPN11	chr12
RAB11FIP5	chr2
RAB39B	chrX
RAB3A	chr19
RAI1	chr17
REL	chr2
RELN	chr7
RFWD2	chr1
RNF133	chr7
RNF148	chr7
RNF8	chr6
ROR2	chr9
RPL10	chrX
RPL9P7	chrX
RPS6KA3	chrX
RUNX2	chr6
SAGE1	chrX
SALL1	chr16
SALL4	chr20
SATL1	chrX
SCN7A	chr2
SCO2	chr9
SEMA5A	chr5
SHANK2	chr11
SHANK3	chr22
SHH	chr7
SHROOM4	chrX
SIX2	chr2
SIX3	chr2
SLC16A2	chrX
SLC25A12	chr2
SLC4A10	chr2
SLC6A4	chr17
SLC6A8	chrX
SLC9A6	chrX
SLC9A9	chr3
SMC1A	chrX
SMS	chrX
SNAP25	chr20
SOX10	chr22
SOX2	chr3
SOX3	chrX
SOX9	chr17
SPRY3	chrX
SRPX2	chrX
SSSCA1	chr11
SSX6	chrX
ST5	chr11
ST8SIA2	chr15
STX1A	chr7
SUCLG2	chr3
SYN1	chrX
SYNGAP1	chr6
SYP	chrX
SYTL5	chrX
TAS2R1	chr5
TBX1	chr22
TBX3	chr12
TBX5	chr12
TCOF1	chr5
TEP1	chr14
TGFB1	chr19
TGFB2	chr1
TGFBR1	chr9
TGFBR2	chr3
TGIF1	chr18
TIMM8A	chrX
TIMP2	chr17
TLE2	chr19
TMEM195	chr7
TNFSF18	chr1
TP63	chr3
TRAPPC10	chr21
TRAPPC9	chr8
TRO	chrX
TRPS1	chr8
TSC1	chr9
TSC2	chr16
TSNAX	chr1
TSPAN7	chrX
TWIST1	chr7
UBE2A	chrX
UBE2NL	chrX
UBE3A	chr15
UNC93B1	chr11
UPF3B	chrX
USP9X	chrX
VAMP7	chrX
VSIG4	chrX
WDR62	chr19
WNK3	chrX
WNT2	chr7
WT1	chr11
XPO1	chr2
YY1	chr14
ZCCHC13	chrX
ZDHHC9	chrX
ZEB2	chr2
ZIC1	chr3
ZIC2	chr13
ZIC3	chrX
ZIC4	chr3
ZNF41	chrX
ZNF599	chr19
ZNF674	chrX
ZNF711	chrX
ZNF81	chrX

## Sheet: Target of interest
Gene	Chr	Start_Corrected	Stop_Corrected	Ref	Length
A2BP1	chr16	7097025	7102145	ref|A2BP1,ref|NM_001142333,ref|NM_001142334,ref|NM_018723	5120
A2BP1	chr16	7382955	7383105	ccds|CCDS10531.1,ccds|CCDS10532.1,ccds|CCDS45405.1,ens|ENST00000311745,ens|ENST00000340209,ens|ENST00000352951,ens|ENST00000355637,ens|ENST00000422070,ens|ENST00000436368,ref|A2BP1,ref|NM_001142333,ref|NM_001142334,ref|NM_018723,ref|NM_145891,ref|NM_145892,ref|NM_145893	150
A2BP1	chr16	7568059	7568449	ccds|CCDS10531.1,ccds|CCDS10532.1,ccds|CCDS45405.1,ens|ENST00000311745,ens|ENST00000340209,ens|ENST00000352951,ens|ENST00000355637,ens|ENST00000422070,ens|ENST00000436368,ref|A2BP1,ref|NM_001142333,ref|NM_001142334,ref|NM_018723,ref|NM_145891,ref|NM_145892,ref|NM_145893	390
A2BP1	chr16	7629730	7629970	ccds|CCDS10531.1,ccds|CCDS10532.1,ccds|CCDS45405.1,ens|ENST00000311745,ens|ENST00000340209,ens|ENST00000352951,ens|ENST00000355637,ens|ENST00000422070,ens|ENST00000436368,ref|A2BP1,ref|NM_001142333,ref|NM_001142334,ref|NM_018723,ref|NM_145891,ref|NM_145892,ref|NM_145893	240
A2BP1	chr16	7637215	7637335	ccds|CCDS10531.1,ccds|CCDS10532.1,ccds|CCDS45405.1,ens|ENST00000311745,ens|ENST00000340209,ens|ENST00000352951,ens|ENST00000355637,ens|ENST00000422070,ens|ENST00000436368,ref|A2BP1,ref|NM_001142333,ref|NM_001142334,ref|NM_018723,ref|NM_145891,ref|NM_145892,ref|NM_145893	120
A2BP1	chr16	7645506	7645656	ccds|CCDS10531.1,ccds|CCDS10532.1,ccds|CCDS45405.1,ens|ENST00000311745,ens|ENST00000340209,ens|ENST00000352951,ens|ENST00000355637,ens|ENST00000422070,ens|ENST00000436368,ref|A2BP1,ref|NM_001142333,ref|NM_001142334,ref|NM_018723,ref|NM_145891,ref|NM_145892,ref|NM_145893	150
A2BP1	chr16	7647342	7647462	ccds|CCDS10531.1,ccds|CCDS10532.1,ccds|CCDS45405.1,ens|ENST00000311745,ens|ENST00000340209,ens|ENST00000352951,ens|ENST00000355637,ens|ENST00000422070,ens|ENST00000436368,ref|A2BP1,ref|NM_001142333,ref|NM_001142334,ref|NM_018723,ref|NM_145891,ref|NM_145892,ref|NM_145893	120
A2BP1	chr16	7657253	7657373	ccds|CCDS10531.1,ccds|CCDS10532.1,ccds|CCDS45405.1,ens|ENST00000311745,ens|ENST00000340209,ens|ENST00000352951,ens|ENST00000355637,ens|ENST00000422070,ens|ENST00000436368,ref|A2BP1,ref|NM_001142333,ref|NM_001142334,ref|NM_018723,ref|NM_145891,ref|NM_145892,ref|NM_145893	120
A2BP1	chr16	7680584	7680704	ccds|CCDS10531.1,ccds|CCDS10532.1,ccds|CCDS45405.1,ens|ENST00000311745,ens|ENST00000340209,ens|ENST00000352951,ens|ENST00000355637,ens|ENST00000422070,ens|ENST00000436368,ref|A2BP1,ref|NM_001142333,ref|NM_001142334,ref|NM_018723,ref|NM_145891,ref|NM_145892,ref|NM_145893	120
A2BP1	chr16	7703788	7703908	ccds|CCDS10531.1,ccds|CCDS10532.1,ccds|CCDS45405.1,ens|ENST00000311745,ens|ENST00000340209,ens|ENST00000352951,ens|ENST00000355637,ens|ENST00000422070,ens|ENST00000436368,ref|A2BP1,ref|NM_001142333,ref|NM_001142334,ref|NM_018723,ref|NM_145891,ref|NM_145892,ref|NM_145893	120
A2BP1	chr16	7714890	7715010	ccds|CCDS10531.1,ccds|CCDS10532.1,ccds|CCDS45405.1,ens|ENST00000311745,ens|ENST00000340209,ens|ENST00000352951,ens|ENST00000355637,ens|ENST00000422070,ens|ENST00000436368,ref|A2BP1,ref|NM_001142333,ref|NM_001142334,ref|NM_018723,ref|NM_145891,ref|NM_145892,ref|NM_145893	120
A2BP1	chr16	7721489	7721639	ccds|CCDS10531.1,ccds|CCDS10532.1,ccds|CCDS45405.1,ens|ENST00000311745,ens|ENST00000340209,ens|ENST00000352951,ens|ENST00000355637,ens|ENST00000422070,ens|ENST00000436368,ref|A2BP1,ref|NM_001142333,ref|NM_001142334,ref|NM_018723,ref|NM_145891,ref|NM_145892,ref|NM_145893	150
A2BP1	chr16	7726747	7726867	ccds|CCDS10531.1,ccds|CCDS10532.1,ccds|CCDS45405.1,ens|ENST00000311745,ens|ENST00000340209,ens|ENST00000352951,ens|ENST00000355637,ens|ENST00000422070,ens|ENST00000436368,ref|A2BP1,ref|NM_001142333,ref|NM_001142334,ref|NM_018723,ref|NM_145891,ref|NM_145892,ref|NM_145893	120
A2BP1	chr16	7743282	7743402	ccds|CCDS10531.1,ccds|CCDS10532.1,ccds|CCDS45405.1,ens|ENST00000311745,ens|ENST00000340209,ens|ENST00000352951,ens|ENST00000355637,ens|ENST00000422070,ens|ENST00000436368,ref|A2BP1,ref|NM_001142333,ref|NM_001142334,ref|NM_018723,ref|NM_145891,ref|NM_145892,ref|NM_145893	120
A2BP1	chr16	7759035	7759155	ccds|CCDS10531.1,ccds|CCDS10532.1,ccds|CCDS45405.1,ens|ENST00000311745,ens|ENST00000340209,ens|ENST00000352951,ens|ENST00000355637,ens|ENST00000422070,ens|ENST00000436368,ref|A2BP1,ref|NM_001142333,ref|NM_001142334,ref|NM_018723,ref|NM_145891,ref|NM_145892,ref|NM_145893	120
A2BP1	chr16	7760565	7765805	ccds|CCDS10531.1,ccds|CCDS10532.1,ccds|CCDS45405.1,ens|ENST00000311745,ens|ENST00000340209,ens|ENST00000352951,ens|ENST00000355637,ens|ENST00000422070,ens|ENST00000436368,ref|A2BP1,ref|NM_001142333,ref|NM_001142334,ref|NM_018723,ref|NM_145891,ref|NM_145892,ref|NM_145893	5240
ABAT	chr16	8824571	8829691	ccds|CCDS10534.1,ens|ENST00000268251,ens|ENST00000396600,ens|ENST00000425191,ref|ABAT,ref|NM_000663,ref|NM_001127448,ref|NM_020686	5120
ABAT	chr16	8839846	8839966	ccds|CCDS10534.1,ens|ENST00000268251,ens|ENST00000396600,ens|ENST00000425191,ref|ABAT,ref|NM_000663,ref|NM_001127448,ref|NM_020686	120
ABAT	chr16	8841919	8842039	ccds|CCDS10534.1,ens|ENST00000268251,ens|ENST00000396600,ens|ENST00000425191,ref|ABAT,ref|NM_000663,ref|NM_001127448,ref|NM_020686	120
ABAT	chr16	8844217	8844457	ccds|CCDS10534.1,ens|ENST00000268251,ens|ENST00000396600,ens|ENST00000425191,ref|ABAT,ref|NM_000663,ref|NM_001127448,ref|NM_020686	240
ABAT	chr16	8851578	8851698	ccds|CCDS10534.1,ens|ENST00000268251,ens|ENST00000396600,ens|ENST00000425191,ref|ABAT,ref|NM_000663,ref|NM_001127448,ref|NM_020686	120
ABAT	chr16	8857875	8858025	ccds|CCDS10534.1,ens|ENST00000268251,ens|ENST00000396600,ens|ENST00000425191,ref|ABAT,ref|NM_000663,ref|NM_001127448,ref|NM_020686	150
ABAT	chr16	8858580	8858700	ccds|CCDS10534.1,ens|ENST00000268251,ens|ENST00000396600,ens|ENST00000425191,ref|ABAT,ref|NM_000663,ref|NM_001127448,ref|NM_020686	120
ABAT	chr16	8860005	8860155	ccds|CCDS10534.1,ens|ENST00000268251,ens|ENST00000396600,ens|ENST00000425191,ref|ABAT,ref|NM_000663,ref|NM_001127448,ref|NM_020686	150
ABAT	chr16	8862021	8862141	ccds|CCDS10534.1,ens|ENST00000268251,ens|ENST00000396600,ens|ENST00000425191,ref|ABAT,ref|NM_000663,ref|NM_001127448,ref|NM_020686	120
ABAT	chr16	8862605	8862875	ccds|CCDS10534.1,ens|ENST00000268251,ens|ENST00000396600,ens|ENST00000425191,ref|ABAT,ref|NM_000663,ref|NM_001127448,ref|NM_020686	270
ABAT	chr16	8866555	8866825	ccds|CCDS10534.1,ens|ENST00000268251,ens|ENST00000396600,ens|ENST00000425191,ref|ABAT,ref|NM_000663,ref|NM_001127448,ref|NM_020686	270
ABAT	chr16	8868680	8868950	ccds|CCDS10534.1,ens|ENST00000268251,ens|ENST00000396600,ens|ENST00000425191,ref|ABAT,ref|NM_000663,ref|NM_001127448,ref|NM_020686	270
ABAT	chr16	8870153	8870393	ccds|CCDS10534.1,ens|ENST00000268251,ens|ENST00000396600,ens|ENST00000425191,ref|ABAT,ref|NM_000663,ref|NM_001127448,ref|NM_020686	240
ABAT	chr16	8873331	8873451	ccds|CCDS10534.1,ens|ENST00000268251,ens|ENST00000396600,ens|ENST00000425191,ref|ABAT,ref|NM_000663,ref|NM_001127448,ref|NM_020686	120
ABAT	chr16	8875076	8880346	ccds|CCDS10534.1,ens|ENST00000268251,ens|ENST00000396600,ens|ENST00000425191,ref|ABAT,ref|NM_000663,ref|NM_001127448,ref|NM_020686	5270
ABCD1	chrX	152985691	152991651	ccds|CCDS14728.1,ens|ENST00000218104,ref|ABCD1,ref|NM_000033ens|ENST00000370129	5960
ABCD1	chrX	152994626	152994896	ccds|CCDS14728.1,ens|ENST00000218104,ens|ENST00000370129,ref|ABCD1,ref|NM_000033	270
ABCD1	chrX	152994915	152995035	ccds|CCDS14728.1,ens|ENST00000218104,ens|ENST00000370129,ref|ABCD1,ref|NM_000033	120
ABCD1	chrX	153000675	153000795	ccds|CCDS14728.1,ens|ENST00000218104,ref|ABCD1,ref|NM_000033	120
ABCD1	chrX	153001516	153001756	ccds|CCDS14728.1,ens|ENST00000218104,ens|ENST00000434284,ens|ENST00000443684,ref|ABCD1,ref|NM_000033	240
ABCD1	chrX	153001762	153002002	ccds|CCDS14728.1,ens|ENST00000218104,ens|ENST00000434284,ens|ENST00000443684,ref|ABCD1,ref|NM_000033	240
ABCD1	chrX	153002567	153002717	ccds|CCDS14728.1,ens|ENST00000218104,ens|ENST00000434284,ens|ENST00000443684,ref|ABCD1,ref|NM_000033	150
ABCD1	chrX	153005468	153005738	ccds|CCDS14728.1,ens|ENST00000218104,ens|ENST00000434284,ens|ENST00000443684,ref|ABCD1,ref|NM_000033	270
ABCD1	chrX	153005950	153006220	ccds|CCDS14728.1,ens|ENST00000218104,ens|ENST00000434284,ens|ENST00000443684,ref|ABCD1,ref|NM_000033	270
ABCD1	chrX	153008422	153008542	ccds|CCDS14728.1,ens|ENST00000218104,ens|ENST00000434284,ref|ABCD1,ref|NM_000033	120
ABCD1	chrX	153008617	153008857	ccds|CCDS14728.1,ens|ENST00000218104,ens|ENST00000434284,ref|ABCD1,ref|NM_000033	240
ABCD1	chrX	153008885	153014245	ccds|CCDS14728.1,ens|ENST00000218104,ens|ENST00000434284,ref|ABCD1,ref|NM_000033	5360
ACSL4	chrX	108882216	108887431	ccds|CCDS14548.1,ccds|CCDS14549.1,ens|ENST00000340800,ens|ENST00000348502,ens|ENST00000372078,ens|ENST00000469796,ref|ACSL4,ref|NM_004458,ref|NM_022977	5215
ACSL4	chrX	108902511	108902781	ccds|CCDS14548.1,ccds|CCDS14549.1,ens|ENST00000340800,ens|ENST00000348502,ens|ENST00000372078,ens|ENST00000469796,ref|ACSL4,ref|NM_004458,ref|NM_022977	270
ACSL4	chrX	108904696	108904936	ccds|CCDS14548.1,ccds|CCDS14549.1,ens|ENST00000340800,ens|ENST00000348502,ens|ENST00000372078,ens|ENST00000469796,ref|ACSL4,ref|NM_004458,ref|NM_022977	240
ACSL4	chrX	108906415	108906655	ccds|CCDS14548.1,ccds|CCDS14549.1,ens|ENST00000340800,ens|ENST00000348502,ens|ENST00000372078,ens|ENST00000469796,ref|ACSL4,ref|NM_004458,ref|NM_022977	240
ACSL4	chrX	108908595	108908745	ccds|CCDS14548.1,ccds|CCDS14549.1,ens|ENST00000340800,ens|ENST00000348502,ens|ENST00000372078,ens|ENST00000469796,ref|ACSL4,ref|NM_004458,ref|NM_022977	150
ACSL4	chrX	108911295	108911535	ccds|CCDS14548.1,ccds|CCDS14549.1,ens|ENST00000340800,ens|ENST00000348502,ens|ENST00000372078,ens|ENST00000469796,ref|ACSL4,ref|NM_004458,ref|NM_022977	240
ACSL4	chrX	108912212	108912452	ccds|CCDS14548.1,ccds|CCDS14549.1,ens|ENST00000340800,ens|ENST00000348502,ens|ENST00000372078,ens|ENST00000469796,ref|ACSL4,ref|NM_004458,ref|NM_022977	240
ACSL4	chrX	108917606	108917726	ccds|CCDS14548.1,ccds|CCDS14549.1,ens|ENST00000340800,ens|ENST00000348502,ens|ENST00000372078,ens|ENST00000469796,ref|ACSL4,ref|NM_004458,ref|NM_022977	120
ACSL4	chrX	108921128	108921398	ccds|CCDS14548.1,ccds|CCDS14549.1,ens|ENST00000340800,ens|ENST00000348502,ens|ENST00000372078,ens|ENST00000469796,ref|ACSL4,ref|NM_004458,ref|NM_022977	270
ACSL4	chrX	108921448	108921688	ccds|CCDS14548.1,ccds|CCDS14549.1,ens|ENST00000340800,ens|ENST00000348502,ens|ENST00000372078,ens|ENST00000469796,ref|ACSL4,ref|NM_004458,ref|NM_022977	240
ACSL4	chrX	108924145	108924415	ccds|CCDS14548.1,ccds|CCDS14549.1,ens|ENST00000340800,ens|ENST00000348502,ens|ENST00000372078,ens|ENST00000469796,ref|ACSL4,ref|NM_004458,ref|NM_022977	270
ACSL4	chrX	108924459	108924609	ccds|CCDS14548.1,ccds|CCDS14549.1,ens|ENST00000340800,ens|ENST00000348502,ens|ENST00000372078,ens|ENST00000469796,ref|ACSL4,ref|NM_004458,ref|NM_022977	150
ACSL4	chrX	108925916	108926156	ccds|CCDS14548.1,ccds|CCDS14549.1,ens|ENST00000340800,ens|ENST00000348502,ens|ENST00000372078,ens|ENST00000469796,ref|ACSL4,ref|NM_004458,ref|NM_022977	240
ACSL4	chrX	108926359	108931719	ccds|CCDS14548.1,ccds|CCDS14549.1,ens|ENST00000340800,ens|ENST00000348502,ens|ENST00000372078,ens|ENST00000469796,ref|ACSL4,ref|NM_004458,ref|NM_022977ens|ENST00000469857	5360
AFF2	chrX	147577580	147582700	ccds|CCDS14684.1,ens|ENST00000342251,ens|ENST00000370458,ens|ENST00000370460,ref|AFF2,ref|NM_001169122,ref|NM_001169123,ref|NM_001169124,ref|NM_001169125,ref|NM_002025	5120
AFF2	chrX	147733295	147733415	ccds|CCDS14684.1,ens|ENST00000286437,ens|ENST00000342251,ens|ENST00000370457,ens|ENST00000370458,ens|ENST00000370460,ref|AFF2,ref|NM_001169122,ref|NM_001169123,ref|NM_001169124,ref|NM_001169125,ref|NM_002025	120
AFF2	chrX	147733465	147733705	ccds|CCDS14684.1,ens|ENST00000286437,ens|ENST00000342251,ens|ENST00000370457,ens|ENST00000370458,ens|ENST00000370460,ref|AFF2,ref|NM_001169122,ref|NM_001169123,ref|NM_001169124,ref|NM_001169125,ref|NM_002025	240
AFF2	chrX	147743378	147744338	ccds|CCDS14684.1,ens|ENST00000286437,ens|ENST00000342251,ens|ENST00000370457,ens|ENST00000370458,ens|ENST00000370460,ref|AFF2,ref|NM_001169122,ref|NM_001169123,ref|NM_001169124,ref|NM_001169125,ref|NM_002025	960
AFF2	chrX	147891361	147891481	ccds|CCDS14684.1,ens|ENST00000286437,ens|ENST00000342251,ens|ENST00000370457,ens|ENST00000370458,ens|ENST00000370460,ref|AFF2,ref|NM_001169122,ref|NM_001169123,ref|NM_001169124,ref|NM_001169125,ref|NM_001170628,ref|NM_002025	120
AFF2	chrX	147919153	147919273	ccds|CCDS14684.1,ens|ENST00000286437,ens|ENST00000342251,ens|ENST00000370457,ens|ENST00000370458,ens|ENST00000370460,ref|AFF2,ref|NM_001169122,ref|NM_001169123,ref|NM_001169124,ref|NM_001169125,ref|NM_001170628,ref|NM_002025	120
AFF2	chrX	147924417	147924567	ccds|CCDS14684.1,ens|ENST00000286437,ens|ENST00000342251,ens|ENST00000370457,ens|ENST00000370458,ens|ENST00000370460,ref|AFF2,ref|NM_001169122,ref|NM_001169123,ref|NM_001169124,ref|NM_001169125,ref|NM_001170628,ref|NM_002025	150
AFF2	chrX	147924871	147924991	ccds|CCDS14684.1,ens|ENST00000286437,ens|ENST00000342251,ens|ENST00000370457,ens|ENST00000370458,ens|ENST00000370460,ref|AFF2,ref|NM_001169122,ref|NM_001169123,ref|NM_001169124,ref|NM_001169125,ref|NM_001170628,ref|NM_002025	120
AFF2	chrX	147967376	147967526	ccds|CCDS14684.1,ens|ENST00000286437,ens|ENST00000342251,ens|ENST00000370457,ens|ENST00000370458,ens|ENST00000370460,ref|AFF2,ref|NM_001169122,ref|NM_001169123,ref|NM_001169124,ref|NM_001169125,ref|NM_001170628,ref|NM_002025	150
AFF2	chrX	147985679	147985829	ccds|CCDS14684.1,ens|ENST00000286437,ens|ENST00000342251,ens|ENST00000370457,ens|ENST00000370458,ens|ENST00000370460,ref|AFF2,ref|NM_001169122,ref|NM_001169123,ref|NM_001169124,ref|NM_001169125,ref|NM_001170628,ref|NM_002025	150
AFF2	chrX	148035069	148035309	ccds|CCDS14684.1,ens|ENST00000286437,ens|ENST00000342251,ens|ENST00000370457,ens|ENST00000370460,ref|AFF2,ref|NM_001169122,ref|NM_001169123,ref|NM_001169124,ref|NM_001169125,ref|NM_001170628,ref|NM_002025	240
AFF2	chrX	148037067	148038177	ccds|CCDS14684.1,ens|ENST00000286437,ens|ENST00000342251,ens|ENST00000370457,ens|ENST00000370460,ref|AFF2,ref|NM_001169122,ref|NM_001169123,ref|NM_001169124,ref|NM_001169125,ref|NM_001170628,ref|NM_002025	1110
AFF2	chrX	148039777	148040047	ccds|CCDS14684.1,ens|ENST00000286437,ens|ENST00000342251,ens|ENST00000370457,ens|ENST00000370460,ref|AFF2,ref|NM_001169122,ref|NM_001169123,ref|NM_001169124,ref|NM_001169125,ref|NM_001170628,ref|NM_002025	270
AFF2	chrX	148044235	148044475	ccds|CCDS14684.1,ens|ENST00000286437,ens|ENST00000342251,ens|ENST00000370457,ens|ENST00000370460,ref|AFF2,ref|NM_001169122,ref|NM_001169123,ref|NM_001169124,ref|NM_001169125,ref|NM_001170628,ref|NM_002025	240
AFF2	chrX	148048219	148048369	ccds|CCDS14684.1,ens|ENST00000286437,ens|ENST00000342251,ens|ENST00000370457,ens|ENST00000370460,ref|AFF2,ref|NM_001169122,ref|NM_001169123,ref|NM_001169124,ref|NM_001169125,ref|NM_001170628,ref|NM_002025	150
AFF2	chrX	148048471	148048621	ccds|CCDS14684.1,ens|ENST00000286437,ens|ENST00000342251,ens|ENST00000370457,ens|ENST00000370460,ref|AFF2,ref|NM_001169122,ref|NM_001169123,ref|NM_001169124,ref|NM_001169125,ref|NM_001170628,ref|NM_002025	150
AFF2	chrX	148049100	148049250	ccds|CCDS14684.1,ens|ENST00000286437,ens|ENST00000342251,ens|ENST00000370457,ens|ENST00000370460,ref|AFF2,ref|NM_001169122,ref|NM_001169123,ref|NM_001169124,ref|NM_001169125,ref|NM_001170628,ref|NM_002025	150
AFF2	chrX	148054918	148055188	ccds|CCDS14684.1,ens|ENST00000286437,ens|ENST00000342251,ens|ENST00000370457,ens|ENST00000370460,ref|AFF2,ref|NM_001169122,ref|NM_001169123,ref|NM_001169124,ref|NM_001169125,ref|NM_001170628,ref|NM_002025	270
AFF2	chrX	148059408	148059558	ccds|CCDS14684.1,ens|ENST00000286437,ens|ENST00000342251,ens|ENST00000370457,ens|ENST00000370460,ref|AFF2,ref|NM_001169122,ref|NM_001169123,ref|NM_001169124,ref|NM_001169125,ref|NM_001170628,ref|NM_002025	150
AFF2	chrX	148059848	148059998	ccds|CCDS14684.1,ens|ENST00000286437,ens|ENST00000342251,ens|ENST00000370457,ens|ENST00000370460,ref|AFF2,ref|NM_001169122,ref|NM_001169123,ref|NM_001169124,ref|NM_001169125,ref|NM_001170628,ref|NM_002025	150
AFF2	chrX	148062233	148062353	ccds|CCDS14684.1,ens|ENST00000286437,ens|ENST00000342251,ens|ENST00000370457,ens|ENST00000370460,ref|AFF2,ref|NM_001169122,ref|NM_001169123,ref|NM_001169124,ref|NM_001169125,ref|NM_001170628,ref|NM_002025	120
AFF2	chrX	148068841	148069111	ccds|CCDS14684.1,ens|ENST00000286437,ens|ENST00000342251,ens|ENST00000370457,ens|ENST00000370460,ref|AFF2,ref|NM_001169122,ref|NM_001169123,ref|NM_001169124,ref|NM_001169125,ref|NM_001170628,ref|NM_002025	270
AFF2	chrX	148072651	148077921	ccds|CCDS14684.1,ens|ENST00000286437,ens|ENST00000342251,ens|ENST00000370457,ens|ENST00000370460,ref|AFF2,ref|NM_001169122,ref|NM_001169123,ref|NM_001169124,ref|NM_001169125,ref|NM_001170628,ref|NM_002025	5270
AGTR2	chrX	115298449	115309679	ccds|CCDS14569.1,ens|ENST00000371906,ref|AGTR2,ref|NM_000686	11230
AHI1	chr6	135601714	135606843	ccds|CCDS47483.1,ens|ENST00000265602,ens|ENST00000367800,ens|ENST00000367801,ens|ENST00000457866,ens|ENST00000475846,ens|ENST00000487135,ens|ENST00000498558,ref|AHI1,ref|NM_001134830,ref|NM_001134831,ref|NM_017651	5129
AHI1	chr6	135611539	135611774	ccds|CCDS47483.1,ens|ENST00000265602,ens|ENST00000367800,ens|ENST00000367801,ens|ENST00000457866,ens|ENST00000475846,ens|ENST00000487135,ens|ENST00000498558,ref|AHI1,ref|NM_001134830,ref|NM_001134831,ref|NM_017651	235
AHI1	chr6	135621606	135621726	ccds|CCDS47483.1,ens|ENST00000265602,ens|ENST00000367800,ens|ENST00000367801,ens|ENST00000457866,ens|ENST00000475846,ens|ENST00000487135,ens|ENST00000498558,ref|AHI1,ref|NM_001134830,ref|NM_001134831,ref|NM_017651	120
AHI1	chr6	135639645	135639765	ccds|CCDS47483.1,ens|ENST00000265602,ens|ENST00000367800,ens|ENST00000367801,ens|ENST00000457866,ens|ENST00000475846,ref|AHI1,ref|NM_001134830,ref|NM_001134831,ref|NM_017651	120
AHI1	chr6	135644260	135644500	ccds|CCDS47483.1,ens|ENST00000265602,ens|ENST00000367800,ens|ENST00000367801,ens|ENST00000457866,ens|ENST00000475846,ref|AHI1,ref|NM_001134830,ref|NM_001134831,ref|NM_017651	240
AHI1	chr6	135679237	135679357	ccds|CCDS47483.1,ens|ENST00000265602,ens|ENST00000367800,ens|ENST00000367801,ens|ENST00000457866,ens|ENST00000475846,ref|AHI1,ref|NM_001134830,ref|NM_001134831,ref|NM_017651	120
AHI1	chr6	135709084	135709264	ccds|CCDS47483.1,ccds|CCDS47484.1,ens|ENST00000265602,ens|ENST00000327035,ens|ENST00000367799,ens|ENST00000367800,ens|ENST00000367801,ens|ENST00000457866,ens|ENST00000475846,ref|AHI1,ref|NM_001134830,ref|NM_001134831,ref|NM_001134832,ref|NM_017651	180
AHI1	chr6	135715853	135716093	ccds|CCDS47483.1,ccds|CCDS47484.1,ens|ENST00000265602,ens|ENST00000327035,ens|ENST00000367799,ens|ENST00000367800,ens|ENST00000367801,ens|ENST00000457866,ens|ENST00000475846,ref|AHI1,ref|NM_001134830,ref|NM_001134831,ref|NM_001134832,ref|NM_017651	240
AHI1	chr6	135726041	135726161	ccds|CCDS47483.1,ccds|CCDS47484.1,ens|ENST00000265602,ens|ENST00000327035,ens|ENST00000367799,ens|ENST00000367800,ens|ENST00000367801,ens|ENST00000457866,ens|ENST00000475846,ref|AHI1,ref|NM_001134830,ref|NM_001134831,ref|NM_001134832,ref|NM_017651	120
AHI1	chr6	135732463	135732703	ccds|CCDS47483.1,ccds|CCDS47484.1,ens|ENST00000265602,ens|ENST00000327035,ens|ENST00000367799,ens|ENST00000367800,ens|ENST00000367801,ens|ENST00000457866,ens|ENST00000475846,ref|AHI1,ref|NM_001134830,ref|NM_001134831,ref|NM_001134832,ref|NM_017651	240
AHI1	chr6	135748254	135748494	ccds|CCDS47483.1,ccds|CCDS47484.1,ens|ENST00000265602,ens|ENST00000327035,ens|ENST00000367799,ens|ENST00000367800,ens|ENST00000367801,ens|ENST00000457866,ens|ENST00000475846,ref|AHI1,ref|NM_001134830,ref|NM_001134831,ref|NM_001134832,ref|NM_017651	240
AHI1	chr6	135749711	135749951	ccds|CCDS47483.1,ccds|CCDS47484.1,ens|ENST00000265602,ens|ENST00000327035,ens|ENST00000367799,ens|ENST00000367800,ens|ENST00000367801,ens|ENST00000457866,ens|ENST00000475846,ref|AHI1,ref|NM_001134830,ref|NM_001134831,ref|NM_001134832,ref|NM_017651	240
AHI1	chr6	135750969	135751198	ccds|CCDS47483.1,ccds|CCDS47484.1,ens|ENST00000265602,ens|ENST00000327035,ens|ENST00000367799,ens|ENST00000367800,ens|ENST00000367801,ens|ENST00000457866,ens|ENST00000475846,ref|AHI1,ref|NM_001134830,ref|NM_001134831,ref|NM_001134832,ref|NM_017651	229
AHI1	chr6	135752278	135752518	ccds|CCDS47483.1,ccds|CCDS47484.1,ens|ENST00000265602,ens|ENST00000327035,ens|ENST00000367799,ens|ENST00000367800,ens|ENST00000367801,ens|ENST00000457866,ens|ENST00000475846,ref|AHI1,ref|NM_001134830,ref|NM_001134831,ref|NM_001134832,ref|NM_017651	240
AHI1	chr6	135754099	135754459	ccds|CCDS47483.1,ccds|CCDS47484.1,ens|ENST00000265602,ens|ENST00000327035,ens|ENST00000367799,ens|ENST00000367800,ens|ENST00000367801,ens|ENST00000457866,ens|ENST00000475846,ref|AHI1,ref|NM_001134830,ref|NM_001134831,ref|NM_001134832,ref|NM_017651	360
AHI1	chr6	135759454	135759685	ccds|CCDS47483.1,ccds|CCDS47484.1,ens|ENST00000265602,ens|ENST00000327035,ens|ENST00000367799,ens|ENST00000367800,ens|ENST00000367801,ens|ENST00000457866,ens|ENST00000475846,ref|AHI1,ref|NM_001134830,ref|NM_001134831,ref|NM_001134832,ref|NM_017651	231
AHI1	chr6	135763665	135763905	ccds|CCDS47483.1,ccds|CCDS47484.1,ens|ENST00000265602,ens|ENST00000327035,ens|ENST00000367799,ens|ENST00000367800,ens|ENST00000367801,ens|ENST00000417892,ens|ENST00000457866,ens|ENST00000475846,ref|AHI1,ref|NM_001134830,ref|NM_001134831,ref|NM_001134832,ref|NM_017651	240
AHI1	chr6	135768101	135768341	ccds|CCDS47483.1,ccds|CCDS47484.1,ens|ENST00000265602,ens|ENST00000327035,ens|ENST00000367800,ens|ENST00000367801,ens|ENST00000417892,ens|ENST00000457866,ens|ENST00000475846,ref|AHI1,ref|NM_001134830,ref|NM_001134831,ref|NM_001134832,ref|NM_017651	240
AHI1	chr6	135769400	135769640	ccds|CCDS47483.1,ccds|CCDS47484.1,ens|ENST00000265602,ens|ENST00000327035,ens|ENST00000367800,ens|ENST00000367801,ens|ENST00000417892,ens|ENST00000457866,ens|ENST00000475846,ref|AHI1,ref|NM_001134830,ref|NM_001134831,ref|NM_001134832,ref|NM_017651	240
AHI1	chr6	135774466	135774586	ccds|CCDS47483.1,ccds|CCDS47484.1,ens|ENST00000265602,ens|ENST00000327035,ens|ENST00000367800,ens|ENST00000367801,ens|ENST00000417892,ens|ENST00000457866,ens|ENST00000475846,ref|AHI1,ref|NM_001134830,ref|NM_001134831,ref|NM_001134832,ref|NM_017651	120
AHI1	chr6	135776847	135777087	ccds|CCDS47483.1,ccds|CCDS47484.1,ens|ENST00000265602,ens|ENST00000327035,ens|ENST00000367800,ens|ENST00000367801,ens|ENST00000417892,ens|ENST00000457866,ens|ENST00000475846,ref|AHI1,ref|NM_001134830,ref|NM_001134831,ref|NM_001134832,ref|NM_017651	240
AHI1	chr6	135778621	135778861	ccds|CCDS47483.1,ccds|CCDS47484.1,ens|ENST00000265602,ens|ENST00000327035,ens|ENST00000367800,ens|ENST00000367801,ens|ENST00000417892,ens|ENST00000457866,ref|AHI1,ref|NM_001134830,ref|NM_001134831,ref|NM_001134832,ref|NM_017651	240
AHI1	chr6	135784233	135784473	ccds|CCDS47483.1,ccds|CCDS47484.1,ens|ENST00000265602,ens|ENST00000327035,ens|ENST00000367800,ens|ENST00000367801,ens|ENST00000417892,ens|ENST00000457866,ref|AHI1,ref|NM_001134830,ref|NM_001134831,ref|NM_001134832,ref|NM_017651	240
AHI1	chr6	135786931	135787531	ccds|CCDS47483.1,ccds|CCDS47484.1,ens|ENST00000265602,ens|ENST00000327035,ens|ENST00000367800,ens|ENST00000367801,ens|ENST00000417892,ens|ENST00000457866,ref|AHI1,ref|NM_001134830,ref|NM_001134831,ref|NM_001134832,ref|NM_017651	600
AHI1	chr6	135788685	135788805	ccds|CCDS47483.1,ccds|CCDS47484.1,ens|ENST00000265602,ens|ENST00000327035,ens|ENST00000367800,ens|ENST00000367801,ens|ENST00000417892,ens|ENST00000457866,ref|AHI1,ref|NM_001134830,ref|NM_001134831,ref|NM_001134832,ref|NM_017651	120
AHI1	chr6	135811223	135811408	ccds|CCDS47483.1,ccds|CCDS47484.1,ens|ENST00000265602,ens|ENST00000327035,ens|ENST00000367798,ens|ENST00000367800,ens|ENST00000367801,ens|ENST00000398102,ens|ENST00000417892,ens|ENST00000457866,ens|ENST00000488690,ref|AHI1,ref|NM_001134830,ref|NM_001134831,ref|NM_001134832,ref|NM_017651	185
AHI1	chr6	135811702	135811942	ccds|CCDS47483.1,ccds|CCDS47484.1,ens|ENST00000265602,ens|ENST00000327035,ens|ENST00000367798,ens|ENST00000367800,ens|ENST00000367801,ens|ENST00000398102,ens|ENST00000417892,ens|ENST00000457866,ens|ENST00000488690,ens|ENST00000499789,ref|AHI1,ref|NM_001134830,ref|NM_001134831,ref|NM_001134832,ref|NM_017651	240
AHI1	chr6	135813310	135818453	ccds|CCDS47483.1,ccds|CCDS47484.1,ens|ENST00000265602,ens|ENST00000327035,ens|ENST00000367798,ens|ENST00000367800,ens|ENST00000367801,ens|ENST00000398102,ens|ENST00000417892,ens|ENST00000457866,ens|ENST00000488690,ens|ENST00000499789,ref|AHI1,ref|NM_001134830,ref|NM_001134831,ref|NM_001134832,ref|NM_017651	5143
ANKRD11	chr16	89329477	89335098	ens|ENST00000301030,ens|ENST00000432274,ref|ANKRD11,ref|NM_013275,ccds|CCDS32513.1	5621
ANKRD11	chr16	89337210	89337330	ccds|CCDS32513.1,ens|ENST00000301030,ens|ENST00000432274,ref|ANKRD11,ref|NM_013275	120
ANKRD11	chr16	89341143	89341413	ccds|CCDS32513.1,ens|ENST00000301030,ref|ANKRD11,ref|NM_013275	270
ANKRD11	chr16	89341489	89341609	ccds|CCDS32513.1,ens|ENST00000301030,ref|ANKRD11,ref|NM_013275	120
ANKRD11	chr16	89345411	89348524	ccds|CCDS32513.1,ens|ENST00000301030,ref|ANKRD11,ref|NM_013275	3113
ANKRD11	chr16	89348581	89351560	ccds|CCDS32513.1,ens|ENST00000301030,ref|ANKRD11,ref|NM_013275,ens|ENST00000499333,ens|ENST00000330736,ens|ENST00000501257	2979
ANKRD11	chr16	89351577	89352073	ccds|CCDS32513.1,ens|ENST00000301030,ens|ENST00000330736,ens|ENST00000378332,ens|ENST00000501257,ref|ANKRD11,ref|NM_013275,ens|ENST00000378330	496
ANKRD11	chr16	89352370	89352640	ccds|CCDS32513.1,ens|ENST00000301030,ens|ENST00000378330,ens|ENST00000378332,ref|ANKRD11,ref|NM_013275	270
ANKRD11	chr16	89354886	89355126	ccds|CCDS32513.1,ens|ENST00000301030,ens|ENST00000378330,ens|ENST00000378332,ref|ANKRD11,ref|NM_013275	240
ANKRD11	chr16	89356984	89357254	ccds|CCDS32513.1,ens|ENST00000301030,ens|ENST00000378330,ens|ENST00000378332,ref|ANKRD11,ref|NM_013275	270
ANKRD11	chr16	89357355	89357625	ccds|CCDS32513.1,ens|ENST00000301030,ens|ENST00000378330,ens|ENST00000378332,ref|ANKRD11,ref|NM_013275	270
ANKRD11	chr16	89367175	89367415	ccds|CCDS32513.1,ens|ENST00000301030,ens|ENST00000378330,ens|ENST00000378332,ref|ANKRD11,ref|NM_013275	240
ANKRD11	chr16	89371532	89371802	ccds|CCDS32513.1,ens|ENST00000301030,ens|ENST00000378330,ens|ENST00000378332,ref|ANKRD11,ref|NM_013275	270
ANKRD11	chr16	89383284	89388524	ccds|CCDS32513.1,ens|ENST00000301030,ens|ENST00000378330,ens|ENST00000378332,ref|ANKRD11,ref|NM_013275	5240
AP1S2	chrX	15840381	15845531	ccds|CCDS14173.1,ens|ENST00000329235,ens|ENST00000452376,ref|AP1S2,ref|NM_003916	5150
AP1S2	chrX	15849613	15849733	ccds|CCDS14173.1,ens|ENST00000329235,ens|ENST00000380291,ens|ENST00000450644,ens|ENST00000452376,ens|ENST00000479184,ref|AP1S2,ref|NM_003916	120
AP1S2	chrX	15851041	15851161	ccds|CCDS14173.1,ens|ENST00000329235,ens|ENST00000380291,ens|ENST00000421527,ens|ENST00000450644,ens|ENST00000452376,ens|ENST00000479184,ref|AP1S2,ref|NM_003916	120
AP1S2	chrX	15858631	15858751	ccds|CCDS14173.1,ens|ENST00000329235,ens|ENST00000340245,ens|ENST00000380291,ens|ENST00000421527,ens|ENST00000450644,ens|ENST00000452376,ens|ENST00000479184,ref|AP1S2,ref|NM_003916	120
AP1S2	chrX	15863450	15863641	ccds|CCDS14173.1,ens|ENST00000329235,ens|ENST00000340245,ens|ENST00000380291,ens|ENST00000421527,ens|ENST00000450644,ens|ENST00000452376,ens|ENST00000479184,ref|AP1S2,ref|NM_003916	191
AP1S2	chrX	15864019	15864139	ccds|CCDS14173.1,ens|ENST00000329235,ens|ENST00000340245,ens|ENST00000380291,ens|ENST00000421527,ens|ENST00000450644,ens|ENST00000452376,ref|AP1S2,ref|NM_003916	120
AP1S2	chrX	15870446	15870566	ccds|CCDS14173.1,ens|ENST00000329235,ens|ENST00000340245,ens|ENST00000380291,ens|ENST00000421527,ens|ENST00000450644,ens|ENST00000452376,ref|AP1S2,ref|NM_003916	120
AP1S2	chrX	15870599	15875749	ccds|CCDS14173.1,ens|ENST00000329235,ens|ENST00000340245,ens|ENST00000380291,ens|ENST00000421527,ens|ENST00000450644,ens|ENST00000452376,ref|AP1S2,ref|NM_003916	5150
ARHGEF6	chrX	135745137	135750377	ccds|CCDS14660.1,ens|ENST00000250617,ens|ENST00000370620,ens|ENST00000370622,ref|ARHGEF6,ref|NM_004840	5240
ARHGEF6	chrX	135751607	135751727	ccds|CCDS14660.1,ens|ENST00000250617,ens|ENST00000370620,ens|ENST00000370622,ref|ARHGEF6,ref|NM_004840	120
ARHGEF6	chrX	135754138	135754288	ccds|CCDS14660.1,ens|ENST00000250617,ens|ENST00000370620,ens|ENST00000370622,ref|ARHGEF6,ref|NM_004840	150
ARHGEF6	chrX	135757150	135757270	ccds|CCDS14660.1,ens|ENST00000250617,ens|ENST00000370620,ens|ENST00000370622,ref|ARHGEF6,ref|NM_004840	120
ARHGEF6	chrX	135758739	135758985	ccds|CCDS14660.1,ens|ENST00000250617,ens|ENST00000370620,ens|ENST00000370622,ref|ARHGEF6,ref|NM_004840	246
ARHGEF6	chrX	135760044	135760164	ccds|CCDS14660.1,ens|ENST00000250617,ens|ENST00000370620,ens|ENST00000370622,ref|ARHGEF6,ref|NM_004840	120
ARHGEF6	chrX	135761606	135761876	ccds|CCDS14660.1,ens|ENST00000250617,ens|ENST00000370620,ens|ENST00000370622,ref|ARHGEF6,ref|NM_004840	270
ARHGEF6	chrX	135762842	135763082	ccds|CCDS14660.1,ens|ENST00000250617,ens|ENST00000370620,ens|ENST00000370622,ref|ARHGEF6,ref|NM_004840	240
ARHGEF6	chrX	135764013	135764163	ccds|CCDS14660.1,ens|ENST00000250617,ens|ENST00000370620,ens|ENST00000370622,ref|ARHGEF6,ref|NM_004840	150
ARHGEF6	chrX	135764899	135765019	ccds|CCDS14660.1,ens|ENST00000250617,ens|ENST00000370620,ens|ENST00000370622,ref|ARHGEF6,ref|NM_004840	120
ARHGEF6	chrX	135767791	135768028	ccds|CCDS14660.1,ens|ENST00000250617,ens|ENST00000370620,ens|ENST00000370622,ref|ARHGEF6,ref|NM_004840	237
ARHGEF6	chrX	135770030	135770180	ccds|CCDS14660.1,ens|ENST00000250617,ens|ENST00000370620,ens|ENST00000370622,ref|ARHGEF6,ref|NM_004840	150
ARHGEF6	chrX	135772717	135772957	ccds|CCDS14660.1,ens|ENST00000250617,ens|ENST00000370620,ens|ENST00000370622,ref|ARHGEF6,ref|NM_004840	240
ARHGEF6	chrX	135789007	135789247	ccds|CCDS14660.1,ens|ENST00000250617,ens|ENST00000370620,ens|ENST00000370622,ref|ARHGEF6,ref|NM_004840	240
ARHGEF6	chrX	135790821	135790941	ccds|CCDS14660.1,ens|ENST00000250617,ens|ENST00000370620,ens|ENST00000370622,ref|ARHGEF6,ref|NM_004840	120
ARHGEF6	chrX	135795421	135795541	ccds|CCDS14660.1,ens|ENST00000250617,ens|ENST00000370620,ens|ENST00000370622,ref|ARHGEF6,ref|NM_004840	120
ARHGEF6	chrX	135814235	135814355	ccds|CCDS14660.1,ens|ENST00000250617,ens|ENST00000370620,ens|ENST00000370622,ref|ARHGEF6,ref|NM_004840	120
ARHGEF6	chrX	135825724	135825964	ccds|CCDS14660.1,ens|ENST00000250617,ens|ENST00000370620,ens|ENST00000370622,ref|ARHGEF6,ref|NM_004840	240
ARHGEF6	chrX	135827323	135827563	ccds|CCDS14660.1,ens|ENST00000250617,ens|ENST00000370620,ens|ENST00000370622,ref|ARHGEF6,ref|NM_004840	240
ARHGEF6	chrX	135829648	135829768	ccds|CCDS14660.1,ens|ENST00000250617,ens|ENST00000370620,ens|ENST00000370622,ref|ARHGEF6,ref|NM_004840	120
ARHGEF6	chrX	135861524	135861674	ccds|CCDS14660.1,ens|ENST00000250617,ref|ARHGEF6,ref|NM_004840	150
ARHGEF6	chrX	135862808	135868078	ccds|CCDS14660.1,ens|ENST00000250617,ref|ARHGEF6,ref|NM_004840,ens|ENST00000500435	5270
ARHGEF9	chrX	62850183	62855303	ens|ENST00000253401,ens|ENST00000374870,ens|ENST00000374878,ens|ENST00000433323,ens|ENST00000437457,ref|ARHGEF9,ref|NM_001173479,ref|NM_001173480,ref|NM_015185	5120
ARHGEF9	chrX	62857890	62858118	ccds|CCDS35315.1,ens|ENST00000253401,ens|ENST00000374870,ens|ENST00000374872,ens|ENST00000374878,ens|ENST00000433323,ens|ENST00000437457,ens|ENST00000466925,ens|ENST00000495564,ens|ENST00000498761,ref|ARHGEF9,ref|NM_001173479,ref|NM_001173480,ref|NM_015185	228
ARHGEF9	chrX	62863833	62863953	ccds|CCDS35315.1,ens|ENST00000253401,ens|ENST00000374870,ens|ENST00000374872,ens|ENST00000374878,ens|ENST00000433323,ens|ENST00000437457,ens|ENST00000466925,ens|ENST00000495564,ens|ENST00000498761,ref|ARHGEF9,ref|NM_001173479,ref|NM_001173480,ref|NM_015185	120
ARHGEF9	chrX	62875315	62875675	ccds|CCDS35315.1,ens|ENST00000253401,ens|ENST00000374870,ens|ENST00000374872,ens|ENST00000374878,ens|ENST00000433323,ens|ENST00000437457,ens|ENST00000466925,ens|ENST00000495564,ref|ARHGEF9,ref|NM_001173479,ref|NM_001173480,ref|NM_015185	360
ARHGEF9	chrX	62885711	62885951	ccds|CCDS35315.1,ens|ENST00000253401,ens|ENST00000374870,ens|ENST00000374872,ens|ENST00000374878,ens|ENST00000433323,ens|ENST00000437457,ens|ENST00000466925,ens|ENST00000495564,ref|ARHGEF9,ref|NM_001173479,ref|NM_001173480,ref|NM_015185	240
ARHGEF9	chrX	62893866	62894100	ccds|CCDS35315.1,ens|ENST00000253401,ens|ENST00000374870,ens|ENST00000374872,ens|ENST00000374878,ens|ENST00000433323,ens|ENST00000437457,ens|ENST00000466925,ens|ENST00000495564,ref|ARHGEF9,ref|NM_001173479,ref|NM_001173480,ref|NM_015185	234
ARHGEF9	chrX	62898215	62898455	ccds|CCDS35315.1,ens|ENST00000253401,ens|ENST00000374870,ens|ENST00000374872,ens|ENST00000374878,ens|ENST00000433323,ens|ENST00000437457,ens|ENST00000495564,ref|ARHGEF9,ref|NM_001173479,ref|NM_001173480,ref|NM_015185	240
ARHGEF9	chrX	62916974	62917214	ccds|CCDS35315.1,ens|ENST00000253401,ens|ENST00000374870,ens|ENST00000374872,ens|ENST00000374878,ens|ENST00000433323,ens|ENST00000437457,ens|ENST00000495564,ref|ARHGEF9,ref|NM_001173479,ref|NM_001173480,ref|NM_015185	240
ARHGEF9	chrX	62926113	62926353	ccds|CCDS35315.1,ens|ENST00000253401,ens|ENST00000374870,ens|ENST00000374872,ens|ENST00000374878,ens|ENST00000433323,ens|ENST00000437457,ens|ENST00000495564,ref|ARHGEF9,ref|NM_001173479,ref|NM_001173480,ref|NM_015185	240
ARHGEF9	chrX	62944381	62944621	ccds|CCDS35315.1,ens|ENST00000253401,ens|ENST00000374870,ens|ENST00000374872,ens|ENST00000374878,ens|ENST00000433323,ens|ENST00000437457,ens|ENST00000495564,ref|ARHGEF9,ref|NM_001173479,ref|NM_001173480,ref|NM_015185	240
ARHGEF9	chrX	62944639	62944759	ccds|CCDS35315.1,ens|ENST00000253401,ens|ENST00000374870,ens|ENST00000374872,ens|ENST00000374878,ens|ENST00000433323,ens|ENST00000437457,ens|ENST00000495564,ref|ARHGEF9,ref|NM_001173479,ref|NM_001173480,ref|NM_015185	120
ARHGEF9	chrX	62974127	62974247	ccds|CCDS35315.1,ens|ENST00000253401,ens|ENST00000374872,ens|ENST00000374878,ens|ENST00000418720,ens|ENST00000433323,ens|ENST00000437457,ens|ENST00000495564,ref|ARHGEF9,ref|NM_001173479,ref|NM_001173480,ref|NM_015185	120
ARHGEF9	chrX	63004936	63010056	ens|ENST00000374878,ref|ARHGEF9,ref|NM_001173479	5120
ARSF	chrX	2981086	2986206	ccds|CCDS14123.1,ens|ENST00000359361,ens|ENST00000381127,ref|ARSF,ref|NM_004042	5120
ARSF	chrX	2990021	2990261	ccds|CCDS14123.1,ens|ENST00000359361,ens|ENST00000381127,ref|ARSF,ref|NM_004042	240
ARSF	chrX	2994586	2994769	ccds|CCDS14123.1,ens|ENST00000359361,ens|ENST00000381127,ref|ARSF,ref|NM_004042	183
ARSF	chrX	2998882	2999112	ccds|CCDS14123.1,ens|ENST00000359361,ens|ENST00000381127,ref|ARSF,ref|NM_004042	230
ARSF	chrX	3002255	3002735	ccds|CCDS14123.1,ens|ENST00000359361,ens|ENST00000381127,ref|ARSF,ref|NM_004042	480
ARSF	chrX	3007484	3007724	ccds|CCDS14123.1,ens|ENST00000359361,ens|ENST00000381127,ref|ARSF,ref|NM_004042	240
ARSF	chrX	3019074	3019314	ccds|CCDS14123.1,ens|ENST00000359361,ens|ENST00000381127,ref|ARSF,ref|NM_004042	240
ARSF	chrX	3021763	3022003	ccds|CCDS14123.1,ens|ENST00000359361,ens|ENST00000381127,ref|ARSF,ref|NM_004042	240
ARSF	chrX	3028110	3028350	ccds|CCDS14123.1,ens|ENST00000359361,ens|ENST00000381127,ref|ARSF,ref|NM_004042	240
ARSF	chrX	3030212	3035645	ccds|CCDS14123.1,ens|ENST00000359361,ens|ENST00000381127,ref|ARSF,ref|NM_004042	5433
ARX	chrX	25017846	25023086	ccds|CCDS14215.1,ens|ENST00000379044,ref|ARX,ref|NM_139058	5240
ARX	chrX	25025234	25025354	ccds|CCDS14215.1,ens|ENST00000379044,ref|ARX,ref|NM_139058	120
ARX	chrX	25025460	25025580	ccds|CCDS14215.1,ens|ENST00000379044,ref|ARX,ref|NM_139058	120
ARX	chrX	25028339	25028459	ccds|CCDS14215.1,ens|ENST00000379044,ref|ARX,ref|NM_139058	120
ARX	chrX	25031011	25031346	ccds|CCDS14215.1,ens|ENST00000379044,ref|ARX,ref|NM_139058	335
ARX	chrX	25031442	25031645	ccds|CCDS14215.1,ens|ENST00000379044,ref|ARX,ref|NM_139058	203
ARX	chrX	25031814	25031934	ccds|CCDS14215.1,ens|ENST00000379044,ref|ARX,ref|NM_139058	120
ARX	chrX	25033636	25038876	ccds|CCDS14215.1,ens|ENST00000379044,ref|ARX,ref|NM_139058	5240
ASTN2	chr9	119182826	119187946	ccds|CCDS6814.1,ens|ENST00000288520,ens|ENST00000313400,ens|ENST00000341734,ens|ENST00000361209,ens|ENST00000361477,ens|ENST00000373986,ens|ENST00000373996,ref|ASTN2,ref|NM_001184734,ref|NM_014010,ref|NM_198186,ref|NM_198187,ref|NM_198188	5120
ASTN2	chr9	119188038	119188428	ccds|CCDS48009.1,ccds|CCDS6814.1,ccds|CCDS6815.1,ens|ENST00000288520,ens|ENST00000313400,ens|ENST00000341734,ens|ENST00000361209,ens|ENST00000361477,ens|ENST00000373986,ens|ENST00000373996,ref|ASTN2,ref|NM_001184734,ref|NM_014010,ref|NM_198186,ref|NM_198187,ref|NM_198188	390
ASTN2	chr9	119199624	119199744	ccds|CCDS48009.1,ccds|CCDS6814.1,ccds|CCDS6815.1,ens|ENST00000288520,ens|ENST00000313400,ens|ENST00000341734,ens|ENST00000361209,ens|ENST00000361477,ens|ENST00000373986,ens|ENST00000373996,ens|ENST00000417725,ref|ASTN2,ref|NM_001184734,ref|NM_014010,ref|NM_198186,ref|NM_198187,ref|NM_198188	120
ASTN2	chr9	119199764	119199884	ccds|CCDS48009.1,ccds|CCDS6814.1,ccds|CCDS6815.1,ens|ENST00000288520,ens|ENST00000313400,ens|ENST00000341734,ens|ENST00000361209,ens|ENST00000361477,ens|ENST00000373986,ens|ENST00000373996,ens|ENST00000417725,ref|ASTN2,ref|NM_001184734,ref|NM_014010,ref|NM_198186,ref|NM_198187,ref|NM_198188	120
ASTN2	chr9	119202859	119203099	ccds|CCDS48009.1,ccds|CCDS6814.1,ccds|CCDS6815.1,ens|ENST00000288520,ens|ENST00000313400,ens|ENST00000341734,ens|ENST00000361209,ens|ENST00000361477,ens|ENST00000373986,ens|ENST00000373996,ens|ENST00000417725,ref|ASTN2,ref|NM_001184734,ref|NM_014010,ref|NM_198186,ref|NM_198187,ref|NM_198188	240
ASTN2	chr9	119204721	119204841	ccds|CCDS48009.1,ccds|CCDS6814.1,ccds|CCDS6815.1,ens|ENST00000288520,ens|ENST00000313400,ens|ENST00000341734,ens|ENST00000361209,ens|ENST00000361477,ens|ENST00000373986,ens|ENST00000373996,ref|ASTN2,ref|NM_001184734,ref|NM_014010,ref|NM_198186,ref|NM_198187,ref|NM_198188	120
ASTN2	chr9	119249588	119249828	ccds|CCDS48009.1,ccds|CCDS6814.1,ccds|CCDS6815.1,ens|ENST00000288520,ens|ENST00000313400,ens|ENST00000341734,ens|ENST00000361209,ens|ENST00000361477,ens|ENST00000373986,ens|ENST00000373996,ref|ASTN2,ref|NM_001184734,ref|NM_014010,ref|NM_198186,ref|NM_198187,ref|NM_198188	240
ASTN2	chr9	119380526	119380796	ccds|CCDS48009.1,ccds|CCDS6814.1,ccds|CCDS6815.1,ens|ENST00000288520,ens|ENST00000313400,ens|ENST00000341734,ens|ENST00000358637,ens|ENST00000361209,ens|ENST00000361477,ens|ENST00000373986,ens|ENST00000373996,ens|ENST00000402098,ref|ASTN2,ref|NM_001184734,ref|NM_001184735,ref|NM_014010,ref|NM_198186,ref|NM_198187,ref|NM_198188	270
ASTN2	chr9	119382505	119382775	ccds|CCDS48009.1,ccds|CCDS6814.1,ccds|CCDS6815.1,ens|ENST00000288520,ens|ENST00000313400,ens|ENST00000341734,ens|ENST00000358637,ens|ENST00000361209,ens|ENST00000361477,ens|ENST00000373986,ens|ENST00000373996,ens|ENST00000402098,ref|ASTN2,ref|NM_001184734,ref|NM_001184735,ref|NM_014010,ref|NM_198186,ref|NM_198187,ref|NM_198188	270
ASTN2	chr9	119413759	119414119	ccds|CCDS48009.1,ccds|CCDS6814.1,ccds|CCDS6815.1,ens|ENST00000288520,ens|ENST00000313400,ens|ENST00000341734,ens|ENST00000358637,ens|ENST00000361209,ens|ENST00000361477,ens|ENST00000373986,ens|ENST00000373996,ens|ENST00000402098,ref|ASTN2,ref|NM_001184734,ref|NM_001184735,ref|NM_014010,ref|NM_198186,ref|NM_198187,ref|NM_198188	360
ASTN2	chr9	119448909	119449149	ccds|CCDS48009.1,ccds|CCDS6815.1,ens|ENST00000288520,ens|ENST00000313400,ens|ENST00000341734,ens|ENST00000358637,ens|ENST00000361209,ens|ENST00000361477,ens|ENST00000373986,ens|ENST00000373996,ens|ENST00000402098,ref|ASTN2,ref|NM_001184734,ref|NM_001184735,ref|NM_014010,ref|NM_198186,ref|NM_198187,ref|NM_198188	240
ASTN2	chr9	119459952	119462022	ccds|CCDS48009.1,ccds|CCDS6815.1,ccds|CCDS6817.1,ens|ENST00000313400,ens|ENST00000361209,ens|ENST00000361477,ens|ENST00000373983,ens|ENST00000373986,ens|ENST00000373996,ens|ENST00000394497,ens|ENST00000402098,ens|ENST00000411410,ens|ENST00000450136,ref|ASTN2,ref|NM_001099679,ref|NM_012210,ref|NM_014010,ref|TRIM32	2070
ASTN2	chr9	119487989	119488259	ccds|CCDS48009.1,ccds|CCDS6815.1,ens|ENST00000313400,ens|ENST00000361209,ens|ENST00000361477,ens|ENST00000373986,ens|ENST00000373996,ens|ENST00000402098,ref|ASTN2,ref|NM_014010	270
ASTN2	chr9	119491262	119491382	ccds|CCDS48009.1,ccds|CCDS6815.1,ens|ENST00000313400,ens|ENST00000361209,ens|ENST00000361477,ens|ENST00000373986,ens|ENST00000373996,ens|ENST00000402098,ref|ASTN2,ref|NM_014010	120
ASTN2	chr9	119495589	119495859	ccds|CCDS48009.1,ccds|CCDS6815.1,ens|ENST00000313400,ens|ENST00000361209,ens|ENST00000361477,ens|ENST00000373986,ens|ENST00000373996,ens|ENST00000402098,ref|ASTN2,ref|NM_014010	270
ASTN2	chr9	119567854	119568124	ccds|CCDS48009.1,ccds|CCDS6815.1,ens|ENST00000313400,ens|ENST00000361209,ens|ENST00000361477,ens|ENST00000373986,ens|ENST00000373996,ens|ENST00000402098,ref|ASTN2,ref|NM_014010	270
ASTN2	chr9	119582828	119583098	ccds|CCDS48009.1,ccds|CCDS6815.1,ens|ENST00000313400,ens|ENST00000361209,ens|ENST00000361477,ens|ENST00000373986,ens|ENST00000373996,ens|ENST00000402098,ref|ASTN2,ref|NM_014010	270
ASTN2	chr9	119625816	119626056	ccds|CCDS48009.1,ccds|CCDS6815.1,ens|ENST00000313400,ens|ENST00000361209,ens|ENST00000361477,ens|ENST00000373986,ens|ENST00000373996,ens|ENST00000402098,ref|ASTN2,ref|NM_014010	240
ASTN2	chr9	119737435	119737675	ccds|CCDS48009.1,ccds|CCDS6815.1,ens|ENST00000313400,ens|ENST00000361209,ens|ENST00000361477,ens|ENST00000373986,ens|ENST00000373996,ens|ENST00000402098,ref|ASTN2,ref|NM_014010	240
ASTN2	chr9	119738369	119738489	ccds|CCDS48009.1,ccds|CCDS6815.1,ens|ENST00000313400,ens|ENST00000361209,ens|ENST00000361477,ens|ENST00000373986,ens|ENST00000373996,ens|ENST00000402098,ref|ASTN2,ref|NM_014010	120
ASTN2	chr9	119738931	119739081	ccds|CCDS48009.1,ccds|CCDS6815.1,ens|ENST00000313400,ens|ENST00000361209,ens|ENST00000361477,ens|ENST00000373986,ens|ENST00000373996,ens|ENST00000402098,ref|ASTN2,ref|NM_014010	150
ASTN2	chr9	119770334	119770574	ccds|CCDS48009.1,ccds|CCDS6815.1,ens|ENST00000313400,ens|ENST00000361209,ens|ENST00000361477,ens|ENST00000373986,ens|ENST00000373996,ens|ENST00000402098,ref|ASTN2,ref|NM_014010	240
ASTN2	chr9	119802020	119802290	ccds|CCDS48009.1,ccds|CCDS6815.1,ens|ENST00000313400,ens|ENST00000361209,ens|ENST00000361477,ens|ENST00000373986,ens|ENST00000373996,ens|ENST00000402098,ref|ASTN2,ref|NM_014010	270
ASTN2	chr9	119858286	119858436	ccds|CCDS48009.1,ccds|CCDS6815.1,ens|ENST00000313400,ens|ENST00000361209,ens|ENST00000361477,ens|ENST00000373986,ens|ENST00000373996,ens|ENST00000402098,ref|ASTN2,ref|NM_014010	150
ASTN2	chr9	119903560	119903800	ccds|CCDS48009.1,ccds|CCDS6815.1,ens|ENST00000313400,ens|ENST00000361209,ens|ENST00000361477,ens|ENST00000373986,ens|ENST00000373996,ens|ENST00000402098,ref|ASTN2,ref|NM_014010	240
ASTN2	chr9	119976558	119977068	ccds|CCDS48009.1,ccds|CCDS6815.1,ens|ENST00000313400,ens|ENST00000361209,ens|ENST00000361477,ens|ENST00000373986,ens|ENST00000373996,ens|ENST00000402098,ref|ASTN2,ref|NM_014010	510
ASTN2	chr9	120053578	120053818	ccds|CCDS48009.1,ccds|CCDS6815.1,ens|ENST00000313400,ens|ENST00000361209,ens|ENST00000361477,ens|ENST00000373996,ens|ENST00000402098,ref|ASTN2,ref|NM_014010	240
ASTN2	chr9	120176726	120181920	ccds|CCDS48009.1,ccds|CCDS6815.1,ens|ENST00000313400,ens|ENST00000361209,ens|ENST00000361477,ens|ENST00000373996,ens|ENST00000402098,ref|ASTN2,ref|NM_014010	5194
ATP6AP2	chrX	40435167	40440395	ens|ENST00000378438,ens|ENST00000423649,ens|ENST00000436783,ens|ENST00000447485,ens|ENST00000486558,ref|ATP6AP2,ref|NM_005765ccds|CCDS14252.1	5228
ATP6AP2	chrX	40448182	40448422	ccds|CCDS14252.1,ens|ENST00000378438,ens|ENST00000423649,ens|ENST00000436783,ens|ENST00000447485,ens|ENST00000486558,ens|ENST00000487051,ref|ATP6AP2,ref|NM_005765	240
ATP6AP2	chrX	40450431	40450621	ccds|CCDS14252.1,ens|ENST00000378438,ens|ENST00000423649,ens|ENST00000436783,ens|ENST00000447485,ens|ENST00000486558,ens|ENST00000487051,ref|ATP6AP2,ref|NM_005765	190
ATP6AP2	chrX	40456488	40456608	ccds|CCDS14252.1,ens|ENST00000378438,ens|ENST00000423649,ens|ENST00000436783,ens|ENST00000447485,ens|ENST00000479120,ens|ENST00000486558,ref|ATP6AP2,ref|NM_005765	120
ATP6AP2	chrX	40456727	40456951	ccds|CCDS14252.1,ens|ENST00000378438,ens|ENST00000423649,ens|ENST00000436783,ens|ENST00000447485,ens|ENST00000479120,ens|ENST00000486558,ref|ATP6AP2,ref|NM_005765	224
ATP6AP2	chrX	40457899	40458019	ccds|CCDS14252.1,ens|ENST00000378438,ens|ENST00000423649,ens|ENST00000436783,ens|ENST00000447485,ens|ENST00000486558,ref|ATP6AP2,ref|NM_005765	120
ATP6AP2	chrX	40458798	40459038	ccds|CCDS14252.1,ens|ENST00000378438,ens|ENST00000423649,ens|ENST00000436783,ens|ENST00000447485,ens|ENST00000486558,ref|ATP6AP2,ref|NM_005765	240
ATP6AP2	chrX	40459968	40460193	ccds|CCDS14252.1,ens|ENST00000378438,ens|ENST00000423649,ens|ENST00000447485,ens|ENST00000486558,ref|ATP6AP2,ref|NM_005765	225
ATP6AP2	chrX	40464789	40470029	ccds|CCDS14252.1,ens|ENST00000378438,ens|ENST00000423649,ref|ATP6AP2,ref|NM_005765	5240
ATP7A	chrX	77213092	77218332	ens|ENST00000341514,ens|ENST00000343533,ens|ENST00000350425,ens|ENST00000355691,ens|ENST00000395563,ens|ENST00000400860,ref|ATP7A,ref|NM_000052	5240
ATP7A	chrX	77224332	77225172	ccds|CCDS35338.1,ens|ENST00000341514,ens|ENST00000343533,ens|ENST00000350425,ens|ENST00000355691,ens|ENST00000395563,ens|ENST00000400860,ens|ENST00000458128,ref|ATP7A,ref|NM_000052,ref|NM_001029891,ref|PGAM4	840
ATP7A	chrX	77227078	77227318	ccds|CCDS35339.1,ens|ENST00000341514,ens|ENST00000343533,ens|ENST00000343912,ens|ENST00000350425,ens|ENST00000355691,ens|ENST00000395563,ens|ENST00000400858,ens|ENST00000400860,ref|ATP7A,ref|NM_000052	240
ATP7A	chrX	77243682	77244282	ccds|CCDS35339.1,ens|ENST00000341514,ens|ENST00000343533,ens|ENST00000343912,ens|ENST00000350425,ens|ENST00000355691,ens|ENST00000395563,ens|ENST00000400858,ens|ENST00000400860,ref|ATP7A,ref|NM_000052	600
ATP7A	chrX	77244671	77245511	ccds|CCDS35339.1,ens|ENST00000341514,ens|ENST00000343533,ens|ENST00000343912,ens|ENST00000350425,ens|ENST00000355691,ens|ENST00000395563,ens|ENST00000400858,ens|ENST00000400860,ref|ATP7A,ref|NM_000052	840
ATP7A	chrX	77253957	77254197	ccds|CCDS35339.1,ens|ENST00000341514,ens|ENST00000343533,ens|ENST00000343912,ens|ENST00000350425,ens|ENST00000355691,ens|ENST00000395563,ens|ENST00000400858,ens|ENST00000400860,ref|ATP7A,ref|NM_000052	240
ATP7A	chrX	77258531	77258771	ccds|CCDS35339.1,ens|ENST00000341514,ens|ENST00000343533,ens|ENST00000343912,ens|ENST00000350425,ens|ENST00000355691,ens|ENST00000395563,ens|ENST00000400858,ens|ENST00000400860,ref|ATP7A,ref|NM_000052	240
ATP7A	chrX	77264559	77264799	ccds|CCDS35339.1,ens|ENST00000341514,ens|ENST00000343533,ens|ENST00000343912,ens|ENST00000350425,ens|ENST00000355691,ens|ENST00000395563,ens|ENST00000400858,ens|ENST00000400860,ref|ATP7A,ref|NM_000052	240
ATP7A	chrX	77264814	77264934	ccds|CCDS35339.1,ens|ENST00000341514,ens|ENST00000343533,ens|ENST00000343912,ens|ENST00000350425,ens|ENST00000355691,ens|ENST00000395563,ens|ENST00000400858,ens|ENST00000400860,ref|ATP7A,ref|NM_000052	120
ATP7A	chrX	77266650	77266770	ccds|CCDS35339.1,ens|ENST00000341514,ens|ENST00000343533,ens|ENST00000343912,ens|ENST00000350425,ens|ENST00000355691,ens|ENST00000395563,ens|ENST00000400858,ens|ENST00000400860,ref|ATP7A,ref|NM_000052	120
ATP7A	chrX	77266938	77267178	ccds|CCDS35339.1,ens|ENST00000341514,ens|ENST00000343533,ens|ENST00000343912,ens|ENST00000350425,ens|ENST00000355691,ens|ENST00000395563,ens|ENST00000400858,ens|ENST00000400860,ref|ATP7A,ref|NM_000052	240
ATP7A	chrX	77267208	77267336	ccds|CCDS35339.1,ens|ENST00000341514,ens|ENST00000343533,ens|ENST00000343912,ens|ENST00000350425,ens|ENST00000355691,ens|ENST00000395563,ens|ENST00000400858,ens|ENST00000400860,ref|ATP7A,ref|NM_000052	128
ATP7A	chrX	77268372	77268612	ccds|CCDS35339.1,ens|ENST00000341514,ens|ENST00000343533,ens|ENST00000343912,ens|ENST00000350425,ens|ENST00000355691,ens|ENST00000395563,ens|ENST00000400858,ens|ENST00000400860,ref|ATP7A,ref|NM_000052	240
ATP7A	chrX	77270144	77270264	ccds|CCDS35339.1,ens|ENST00000341514,ens|ENST00000343533,ens|ENST00000343912,ens|ENST00000350425,ens|ENST00000355691,ens|ENST00000395563,ens|ENST00000400858,ens|ENST00000400860,ref|ATP7A,ref|NM_000052	120
ATP7A	chrX	77271194	77271434	ccds|CCDS35339.1,ens|ENST00000341514,ens|ENST00000343533,ens|ENST00000343912,ens|ENST00000350425,ens|ENST00000355691,ens|ENST00000395563,ens|ENST00000400858,ens|ENST00000400860,ref|ATP7A,ref|NM_000052	240
ATP7A	chrX	77275697	77275937	ccds|CCDS35339.1,ens|ENST00000341514,ens|ENST00000343533,ens|ENST00000343912,ens|ENST00000350425,ens|ENST00000355691,ens|ENST00000395563,ens|ENST00000400858,ens|ENST00000400860,ref|ATP7A,ref|NM_000052	240
ATP7A	chrX	77276388	77276628	ccds|CCDS35339.1,ens|ENST00000341514,ens|ENST00000343533,ens|ENST00000343912,ens|ENST00000350425,ens|ENST00000355691,ens|ENST00000395563,ens|ENST00000400858,ens|ENST00000400860,ref|ATP7A,ref|NM_000052	240
ATP7A	chrX	77284723	77284963	ccds|CCDS35339.1,ens|ENST00000341514,ens|ENST00000343533,ens|ENST00000343912,ens|ENST00000350425,ens|ENST00000355691,ens|ENST00000395563,ens|ENST00000400858,ens|ENST00000400860,ref|ATP7A,ref|NM_000052	240
ATP7A	chrX	77286868	77287108	ccds|CCDS35339.1,ens|ENST00000341514,ens|ENST00000343533,ens|ENST00000343912,ens|ENST00000350425,ens|ENST00000355691,ens|ENST00000395563,ens|ENST00000400858,ens|ENST00000400860,ref|ATP7A,ref|NM_000052	240
ATP7A	chrX	77289090	77289330	ccds|CCDS35339.1,ens|ENST00000341514,ens|ENST00000343533,ens|ENST00000343912,ens|ENST00000350425,ens|ENST00000355691,ens|ENST00000395563,ens|ENST00000400858,ens|ENST00000400860,ref|ATP7A,ref|NM_000052	240
ATP7A	chrX	77294286	77294524	ccds|CCDS35339.1,ens|ENST00000341514,ens|ENST00000343533,ens|ENST00000343912,ens|ENST00000350425,ens|ENST00000355691,ens|ENST00000395563,ens|ENST00000400858,ens|ENST00000400860,ref|ATP7A,ref|NM_000052	238
ATP7A	chrX	77296039	77296279	ccds|CCDS35339.1,ens|ENST00000341514,ens|ENST00000343533,ens|ENST00000343912,ens|ENST00000350425,ens|ENST00000355691,ens|ENST00000395563,ens|ENST00000400858,ens|ENST00000400860,ref|ATP7A,ref|NM_000052	240
ATP7A	chrX	77298064	77298304	ccds|CCDS35339.1,ens|ENST00000341514,ens|ENST00000343533,ens|ENST00000343912,ens|ENST00000350425,ens|ENST00000355691,ens|ENST00000395563,ens|ENST00000400858,ens|ENST00000400860,ref|ATP7A,ref|NM_000052	240
ATP7A	chrX	77298753	77298993	ccds|CCDS35339.1,ens|ENST00000341514,ens|ENST00000343533,ens|ENST00000343912,ens|ENST00000350425,ens|ENST00000355691,ens|ENST00000395563,ens|ENST00000400858,ens|ENST00000400860,ref|ATP7A,ref|NM_000052	240
ATP7A	chrX	77300957	77301077	ccds|CCDS35339.1,ens|ENST00000341514,ens|ENST00000343533,ens|ENST00000343912,ens|ENST00000350425,ens|ENST00000355691,ens|ENST00000395563,ens|ENST00000400858,ens|ENST00000400860,ref|ATP7A,ref|NM_000052	120
ATP7A	chrX	77301748	77307108	ccds|CCDS35339.1,ens|ENST00000341514,ens|ENST00000343533,ens|ENST00000350425,ens|ENST00000355691,ens|ENST00000395563,ens|ENST00000400860,ref|ATP7A,ref|NM_000052	5360
ATRX	chrX	76758787	76764147	ccds|CCDS14434.1,ccds|CCDS14435.1,ens|ENST00000343347,ens|ENST00000373344,ens|ENST00000395603,ens|ENST00000395605,ens|ENST00000480283,ref|ATRX,ref|NM_000489,ref|NM_138270	5360
ATRX	chrX	76776209	76776449	ccds|CCDS14434.1,ccds|CCDS14435.1,ens|ENST00000343347,ens|ENST00000373344,ens|ENST00000395603,ens|ENST00000395605,ens|ENST00000480283,ref|ATRX,ref|NM_000489,ref|NM_138270	240
ATRX	chrX	76776868	76776988	ccds|CCDS14434.1,ccds|CCDS14435.1,ens|ENST00000343347,ens|ENST00000373344,ens|ENST00000395603,ens|ENST00000395605,ens|ENST00000480283,ref|ATRX,ref|NM_000489,ref|NM_138270	120
ATRX	chrX	76777683	76777923	ccds|CCDS14434.1,ccds|CCDS14435.1,ens|ENST00000343347,ens|ENST00000373344,ens|ENST00000395603,ens|ENST00000395605,ens|ENST00000480283,ref|ATRX,ref|NM_000489,ref|NM_138270	240
ATRX	chrX	76778684	76778924	ccds|CCDS14434.1,ccds|CCDS14435.1,ens|ENST00000343347,ens|ENST00000373344,ens|ENST00000395603,ens|ENST00000395605,ens|ENST00000480283,ref|ATRX,ref|NM_000489,ref|NM_138270	240
ATRX	chrX	76812898	76813138	ccds|CCDS14434.1,ccds|CCDS14435.1,ens|ENST00000343347,ens|ENST00000373344,ens|ENST00000395603,ens|ENST00000395605,ens|ENST00000480283,ref|ATRX,ref|NM_000489,ref|NM_138270	240
ATRX	chrX	76814108	76814348	ccds|CCDS14434.1,ccds|CCDS14435.1,ens|ENST00000343347,ens|ENST00000373344,ens|ENST00000395603,ens|ENST00000395605,ens|ENST00000480283,ref|ATRX,ref|NM_000489,ref|NM_138270	240
ATRX	chrX	76829708	76829828	ccds|CCDS14434.1,ccds|CCDS14435.1,ens|ENST00000343347,ens|ENST00000373344,ens|ENST00000395603,ens|ENST00000395605,ens|ENST00000480283,ref|ATRX,ref|NM_000489,ref|NM_138270	120
ATRX	chrX	76845296	76845416	ccds|CCDS14434.1,ccds|CCDS14435.1,ens|ENST00000343347,ens|ENST00000373344,ens|ENST00000395603,ens|ENST00000395605,ens|ENST00000480283,ref|ATRX,ref|NM_000489,ref|NM_138270	120
ATRX	chrX	76849122	76849362	ccds|CCDS14434.1,ccds|CCDS14435.1,ens|ENST00000343347,ens|ENST00000373344,ens|ENST00000395603,ens|ENST00000395605,ens|ENST00000480283,ref|ATRX,ref|NM_000489,ref|NM_138270	240
ATRX	chrX	76854844	76855052	ccds|CCDS14434.1,ccds|CCDS14435.1,ens|ENST00000343347,ens|ENST00000373344,ens|ENST00000395603,ens|ENST00000395605,ens|ENST00000480283,ref|ATRX,ref|NM_000489,ref|NM_138270	208
ATRX	chrX	76855184	76855304	ccds|CCDS14434.1,ccds|CCDS14435.1,ens|ENST00000343347,ens|ENST00000373344,ens|ENST00000395603,ens|ENST00000395605,ens|ENST00000479487,ens|ENST00000480283,ref|ATRX,ref|NM_000489,ref|NM_138270	120
ATRX	chrX	76855847	76856087	ccds|CCDS14434.1,ccds|CCDS14435.1,ens|ENST00000343347,ens|ENST00000373344,ens|ENST00000395603,ens|ENST00000395605,ens|ENST00000479487,ens|ENST00000480283,ref|ATRX,ref|NM_000489,ref|NM_138270	240
ATRX	chrX	76871894	76872014	ccds|CCDS14434.1,ccds|CCDS14435.1,ens|ENST00000341401,ens|ENST00000343347,ens|ENST00000373344,ens|ENST00000395603,ens|ENST00000395605,ens|ENST00000400866,ens|ENST00000480283,ref|ATRX,ref|NM_000489,ref|NM_138270	120
ATRX	chrX	76872019	76872259	ccds|CCDS14434.1,ccds|CCDS14435.1,ens|ENST00000341401,ens|ENST00000343347,ens|ENST00000373344,ens|ENST00000395603,ens|ENST00000395605,ens|ENST00000400866,ens|ENST00000480283,ref|ATRX,ref|NM_000489,ref|NM_138270	240
ATRX	chrX	76874241	76874481	ccds|CCDS14434.1,ccds|CCDS14435.1,ens|ENST00000341401,ens|ENST00000343347,ens|ENST00000373344,ens|ENST00000395603,ens|ENST00000395605,ens|ENST00000400866,ens|ENST00000480283,ref|ATRX,ref|NM_000489,ref|NM_138270	240
ATRX	chrX	76875811	76876051	ccds|CCDS14434.1,ccds|CCDS14435.1,ens|ENST00000341401,ens|ENST00000343347,ens|ENST00000373344,ens|ENST00000395603,ens|ENST00000395605,ens|ENST00000400866,ens|ENST00000480283,ref|ATRX,ref|NM_000489,ref|NM_138270	240
ATRX	chrX	76888663	76888903	ccds|CCDS14434.1,ccds|CCDS14435.1,ens|ENST00000341401,ens|ENST00000343347,ens|ENST00000373344,ens|ENST00000395603,ens|ENST00000395605,ens|ENST00000480283,ref|ATRX,ref|NM_000489,ref|NM_138270	240
ATRX	chrX	76889006	76889246	ccds|CCDS14434.1,ccds|CCDS14435.1,ens|ENST00000341401,ens|ENST00000343347,ens|ENST00000373344,ens|ENST00000395603,ens|ENST00000395605,ens|ENST00000480283,ref|ATRX,ref|NM_000489,ref|NM_138270	240
ATRX	chrX	76890079	76890199	ccds|CCDS14434.1,ccds|CCDS14435.1,ens|ENST00000343347,ens|ENST00000373344,ens|ENST00000395603,ens|ENST00000395605,ens|ENST00000460639,ens|ENST00000480283,ref|ATRX,ref|NM_000489,ref|NM_138270	120
ATRX	chrX	76891356	76891596	ccds|CCDS14434.1,ccds|CCDS14435.1,ens|ENST00000343347,ens|ENST00000373344,ens|ENST00000395603,ens|ENST00000395605,ens|ENST00000460639,ens|ENST00000480283,ref|ATRX,ref|NM_000489,ref|NM_138270	240
ATRX	chrX	76907584	76907765	ccds|CCDS14434.1,ccds|CCDS14435.1,ens|ENST00000343347,ens|ENST00000373344,ens|ENST00000395603,ens|ENST00000395605,ens|ENST00000480283,ref|ATRX,ref|NM_000489,ref|NM_138270	181
ATRX	chrX	76909578	76909698	ccds|CCDS14434.1,ccds|CCDS14435.1,ens|ENST00000343347,ens|ENST00000373344,ens|ENST00000395603,ens|ENST00000395605,ens|ENST00000480283,ref|ATRX,ref|NM_000489,ref|NM_138270	120
ATRX	chrX	76912026	76912146	ccds|CCDS14434.1,ccds|CCDS14435.1,ens|ENST00000343347,ens|ENST00000373344,ens|ENST00000395603,ens|ENST00000395605,ens|ENST00000480283,ref|ATRX,ref|NM_000489,ref|NM_138270	120
ATRX	chrX	76918838	76919078	ccds|CCDS14434.1,ccds|CCDS14435.1,ens|ENST00000343347,ens|ENST00000373344,ens|ENST00000395603,ens|ENST00000395605,ens|ENST00000480283,ref|ATRX,ref|NM_000489,ref|NM_138270	240
ATRX	chrX	76920080	76920320	ccds|CCDS14434.1,ccds|CCDS14435.1,ens|ENST00000343347,ens|ENST00000373344,ens|ENST00000395603,ens|ENST00000395605,ens|ENST00000480283,ref|ATRX,ref|NM_000489,ref|NM_138270	240
ATRX	chrX	76931696	76931816	ccds|CCDS14434.1,ccds|CCDS14435.1,ens|ENST00000343347,ens|ENST00000373344,ens|ENST00000395603,ens|ENST00000395605,ens|ENST00000480283,ens|ENST00000493470,ref|ATRX,ref|NM_000489,ref|NM_138270	120
ATRX	chrX	76936968	76938246	ccds|CCDS14434.1,ccds|CCDS14435.1,ens|ENST00000343347,ens|ENST00000373344,ens|ENST00000395603,ens|ENST00000395605,ens|ENST00000480283,ens|ENST00000493470,ref|ATRX,ref|NM_000489,ref|NM_138270,ens|ENST00000400861,ens|ENST00000400862	1278
ATRX	chrX	76938316	76940101	ccds|CCDS14434.1,ccds|CCDS14435.1,ens|ENST00000343347,ens|ENST00000373344,ens|ENST00000395603,ens|ENST00000395605,ens|ENST00000400861,ens|ENST00000400862,ens|ENST00000480283,ref|ATRX,ref|NM_000489,ref|NM_138270	1785
ATRX	chrX	76940401	76940521	ccds|CCDS14434.1,ccds|CCDS14435.1,ens|ENST00000343347,ens|ENST00000373344,ens|ENST00000395603,ens|ENST00000395605,ens|ENST00000400861,ens|ENST00000400862,ens|ENST00000480283,ref|ATRX,ref|NM_000489,ref|NM_138270	120
ATRX	chrX	76944305	76944425	ccds|CCDS14434.1,ccds|CCDS14435.1,ens|ENST00000343347,ens|ENST00000373344,ens|ENST00000395603,ens|ENST00000395605,ens|ENST00000400861,ens|ENST00000400862,ens|ENST00000480283,ref|ATRX,ref|NM_000489,ref|NM_138270	120
ATRX	chrX	76949242	76949482	ccds|CCDS14434.1,ccds|CCDS14435.1,ens|ENST00000343347,ens|ENST00000373341,ens|ENST00000373344,ens|ENST00000395603,ens|ENST00000395605,ens|ENST00000400861,ens|ENST00000400862,ens|ENST00000480283,ref|ATRX,ref|NM_000489,ref|NM_138270	240
ATRX	chrX	76952008	76952248	ccds|CCDS14434.1,ccds|CCDS14435.1,ens|ENST00000343347,ens|ENST00000373341,ens|ENST00000373344,ens|ENST00000395603,ens|ENST00000395605,ens|ENST00000400861,ens|ENST00000400862,ens|ENST00000480283,ref|ATRX,ref|NM_000489,ref|NM_138270	240
ATRX	chrX	76953036	76953156	ccds|CCDS14434.1,ccds|CCDS14435.1,ens|ENST00000343347,ens|ENST00000373341,ens|ENST00000373344,ens|ENST00000395603,ens|ENST00000395605,ens|ENST00000400861,ens|ENST00000400862,ens|ENST00000480283,ref|ATRX,ref|NM_000489,ref|NM_138270	120
ATRX	chrX	76954029	76954149	ccds|CCDS14434.1,ccds|CCDS14435.1,ens|ENST00000343347,ens|ENST00000373341,ens|ENST00000373344,ens|ENST00000395603,ens|ENST00000395605,ens|ENST00000400861,ens|ENST00000400862,ens|ENST00000480283,ref|ATRX,ref|NM_000489,ref|NM_138270	120
ATRX	chrX	76972603	76972723	ccds|CCDS14434.1,ccds|CCDS14435.1,ens|ENST00000343347,ens|ENST00000373341,ens|ENST00000373344,ens|ENST00000395603,ens|ENST00000395605,ens|ENST00000400862,ens|ENST00000480283,ref|ATRX,ref|NM_000489,ref|NM_138270	120
ATRX	chrX	77041417	77046646	ccds|CCDS14434.1,ccds|CCDS14435.1,ens|ENST00000343347,ens|ENST00000373344,ens|ENST00000395603,ens|ENST00000395605,ens|ENST00000400862,ens|ENST00000480283,ref|ATRX,ref|NM_000489,ref|NM_138270	5229
ATXN3L	chrX	13331919	13343119	ccds|CCDS48080.1,ens|ENST00000380622,ens|ENST00000431486,ref|ATXN3L,ref|NM_001135995	11200
AUTS2	chr7	69059594	69064714	ccds|CCDS47601.1,ccds|CCDS47602.1,ccds|CCDS5539.1,ens|ENST00000342771,ens|ENST00000403018,ens|ENST00000406775,ref|AUTS2,ref|NM_001127231,ref|NM_001127232,ref|NM_015570	5120
AUTS2	chr7	69064775	69064982	ccds|CCDS47601.1,ccds|CCDS47602.1,ccds|CCDS5539.1,ens|ENST00000342771,ens|ENST00000403018,ens|ENST00000406775,ref|AUTS2,ref|NM_001127231,ref|NM_001127232,ref|NM_015570	207
AUTS2	chr7	69364227	69364497	ccds|CCDS47601.1,ccds|CCDS47602.1,ccds|CCDS5539.1,ens|ENST00000342771,ens|ENST00000403018,ens|ENST00000406775,ens|ENST00000476695,ref|AUTS2,ref|NM_001127231,ref|NM_001127232,ref|NM_015570	270
AUTS2	chr7	69583078	69583228	ccds|CCDS47601.1,ccds|CCDS47602.1,ccds|CCDS5539.1,ens|ENST00000342771,ens|ENST00000403018,ens|ENST00000406775,ens|ENST00000476695,ref|AUTS2,ref|NM_001127231,ref|NM_001127232,ref|NM_015570	150
AUTS2	chr7	69599479	69599599	ccds|CCDS47601.1,ccds|CCDS47602.1,ccds|CCDS5539.1,ens|ENST00000342771,ens|ENST00000403018,ens|ENST00000406775,ens|ENST00000476695,ref|AUTS2,ref|NM_001127231,ref|NM_001127232,ref|NM_015570	120
AUTS2	chr7	69755303	69755543	ccds|CCDS47601.1,ccds|CCDS47602.1,ccds|CCDS5539.1,ens|ENST00000342771,ens|ENST00000403018,ens|ENST00000406775,ref|AUTS2,ref|NM_001127231,ref|NM_001127232,ref|NM_015570	240
AUTS2	chr7	69900692	69900812	ccds|CCDS47601.1,ccds|CCDS5539.1,ens|ENST00000342771,ens|ENST00000406775,ens|ENST00000475660,ref|AUTS2,ref|NM_001127231,ref|NM_015570	120
AUTS2	chr7	70163520	70163640	ccds|CCDS47601.1,ccds|CCDS5539.1,ens|ENST00000342771,ens|ENST00000406775,ens|ENST00000489774,ref|AUTS2,ref|NM_001127231,ref|NM_015570	120
AUTS2	chr7	70194105	70194225	ccds|CCDS47601.1,ccds|CCDS5539.1,ens|ENST00000342771,ens|ENST00000406775,ens|ENST00000416482,ref|AUTS2,ref|NM_001127231,ref|NM_015570	120
AUTS2	chr7	70227821	70228331	ccds|CCDS47601.1,ccds|CCDS5539.1,ens|ENST00000342771,ens|ENST00000406775,ens|ENST00000416482,ref|AUTS2,ref|NM_001127231,ref|NM_015570	510
AUTS2	chr7	70229865	70230015	ccds|CCDS47601.1,ccds|CCDS5539.1,ens|ENST00000342771,ens|ENST00000406775,ens|ENST00000443672,ens|ENST00000481994,ref|AUTS2,ref|NM_001127231,ref|NM_015570	150
AUTS2	chr7	70231085	70231205	ccds|CCDS47601.1,ccds|CCDS5539.1,ens|ENST00000342771,ens|ENST00000406775,ens|ENST00000443672,ens|ENST00000481994,ref|AUTS2,ref|NM_001127231,ref|NM_015570	120
AUTS2	chr7	70231256	70231406	ccds|CCDS47601.1,ccds|CCDS5539.1,ens|ENST00000342771,ens|ENST00000406775,ens|ENST00000443672,ens|ENST00000481994,ref|AUTS2,ref|NM_001127231,ref|NM_015570	150
AUTS2	chr7	70232971	70233091	ccds|CCDS47601.1,ccds|CCDS5539.1,ens|ENST00000342771,ens|ENST00000406775,ens|ENST00000443672,ens|ENST00000481994,ens|ENST00000483297,ref|AUTS2,ref|NM_001127231,ref|NM_015570	120
AUTS2	chr7	70236522	70236642	ccds|CCDS47601.1,ccds|CCDS5539.1,ens|ENST00000342771,ens|ENST00000406775,ens|ENST00000443672,ens|ENST00000481994,ens|ENST00000498384,ref|AUTS2,ref|NM_001127231,ref|NM_015570	120
AUTS2	chr7	70238989	70239109	ccds|CCDS47601.1,ccds|CCDS5539.1,ens|ENST00000342771,ens|ENST00000406775,ens|ENST00000443672,ens|ENST00000481994,ens|ENST00000498384,ref|AUTS2,ref|NM_001127231,ref|NM_015570	120
AUTS2	chr7	70240297	70240417	ccds|CCDS47601.1,ccds|CCDS5539.1,ens|ENST00000342771,ens|ENST00000406775,ens|ENST00000439256,ens|ENST00000443672,ens|ENST00000464768,ens|ENST00000498384,ref|AUTS2,ref|NM_001127231,ref|NM_015570	120
AUTS2	chr7	70242064	70242184	ccds|CCDS47601.1,ccds|CCDS5539.1,ens|ENST00000342771,ens|ENST00000406775,ens|ENST00000439256,ens|ENST00000443672,ens|ENST00000464768,ens|ENST00000465899,ens|ENST00000498384,ref|AUTS2,ref|NM_001127231,ref|NM_015570	120
AUTS2	chr7	70246551	70246791	ccds|CCDS47601.1,ccds|CCDS5539.1,ens|ENST00000342771,ens|ENST00000406775,ens|ENST00000439256,ens|ENST00000449547,ens|ENST00000464768,ens|ENST00000465899,ens|ENST00000498384,ref|AUTS2,ref|NM_001127231,ref|NM_015570	240
AUTS2	chr7	70249876	70250026	ccds|CCDS47601.1,ccds|CCDS5539.1,ens|ENST00000342771,ens|ENST00000406775,ens|ENST00000439256,ens|ENST00000449547,ens|ENST00000498384,ref|AUTS2,ref|NM_001127231,ref|NM_015570	150
AUTS2	chr7	70250366	70250486	ccds|CCDS47601.1,ccds|CCDS5539.1,ens|ENST00000342771,ens|ENST00000406775,ens|ENST00000418686,ens|ENST00000439256,ens|ENST00000449547,ens|ENST00000498384,ref|AUTS2,ref|NM_001127231,ref|NM_015570	120
AUTS2	chr7	70250922	70251042	ccds|CCDS47601.1,ccds|CCDS5539.1,ens|ENST00000342771,ens|ENST00000406775,ens|ENST00000418686,ens|ENST00000439256,ens|ENST00000449547,ens|ENST00000498384,ref|AUTS2,ref|NM_001127231,ref|NM_015570	120
AUTS2	chr7	70252185	70252425	ccds|CCDS47601.1,ccds|CCDS5539.1,ens|ENST00000342771,ens|ENST00000406775,ens|ENST00000418686,ens|ENST00000449547,ref|AUTS2,ref|NM_001127231,ref|NM_015570	240
AUTS2	chr7	70254673	70255575	ccds|CCDS47601.1,ccds|CCDS5539.1,ens|ENST00000342771,ens|ENST00000406775,ens|ENST00000418686,ens|ENST00000449547,ref|AUTS2,ref|NM_001127231,ref|NM_015570	902
AUTS2	chr7	70255643	70261033	ccds|CCDS47601.1,ccds|CCDS5539.1,ens|ENST00000342771,ens|ENST00000406775,ref|AUTS2,ref|NM_001127231,ref|NM_015570	5390
BCOR	chrX	39906327	39911687	ccds|CCDS14250.1,ccds|CCDS48092.1,ccds|CCDS48093.1,ens|ENST00000342274,ens|ENST00000378444,ens|ENST00000378455,ens|ENST00000378463,ens|ENST00000397354,ens|ENST00000413905,ens|ENST00000417733,ens|ENST00000427012,ens|ENST00000442018,ref|BCOR,ref|NM_001123383,ref|NM_001123384,ref|NM_001123385,ref|NM_017745	5360
BCOR	chrX	39913096	39913336	ccds|CCDS14250.1,ccds|CCDS48092.1,ccds|CCDS48093.1,ens|ENST00000342274,ens|ENST00000378444,ens|ENST00000378455,ens|ENST00000378463,ens|ENST00000397354,ens|ENST00000413905,ens|ENST00000417733,ens|ENST00000427012,ens|ENST00000442018,ref|BCOR,ref|NM_001123383,ref|NM_001123384,ref|NM_001123385,ref|NM_017745	240
BCOR	chrX	39913487	39913607	ccds|CCDS14250.1,ccds|CCDS48092.1,ccds|CCDS48093.1,ens|ENST00000342274,ens|ENST00000378444,ens|ENST00000378455,ens|ENST00000378463,ens|ENST00000397354,ens|ENST00000413905,ens|ENST00000417733,ens|ENST00000427012,ens|ENST00000442018,ref|BCOR,ref|NM_001123383,ref|NM_001123384,ref|NM_001123385,ref|NM_017745	120
BCOR	chrX	39914573	39914813	ccds|CCDS14250.1,ccds|CCDS48092.1,ccds|CCDS48093.1,ens|ENST00000342274,ens|ENST00000378444,ens|ENST00000378455,ens|ENST00000378463,ens|ENST00000397354,ens|ENST00000413905,ens|ENST00000417733,ens|ENST00000427012,ens|ENST00000442018,ref|BCOR,ref|NM_001123383,ref|NM_001123384,ref|NM_001123385,ref|NM_017745	240
BCOR	chrX	39916370	39916610	ccds|CCDS14250.1,ccds|CCDS48092.1,ccds|CCDS48093.1,ens|ENST00000342274,ens|ENST00000378444,ens|ENST00000378455,ens|ENST00000378463,ens|ENST00000397354,ens|ENST00000413905,ens|ENST00000417733,ens|ENST00000427012,ens|ENST00000442018,ref|BCOR,ref|NM_001123383,ref|NM_001123384,ref|NM_001123385,ref|NM_017745	240
BCOR	chrX	39921338	39921698	ccds|CCDS14250.1,ccds|CCDS48092.1,ccds|CCDS48093.1,ens|ENST00000342274,ens|ENST00000378444,ens|ENST00000378455,ens|ENST00000378463,ens|ENST00000397354,ens|ENST00000413905,ens|ENST00000417733,ens|ENST00000427012,ens|ENST00000442018,ref|BCOR,ref|NM_001123383,ref|NM_001123384,ref|NM_001123385,ref|NM_017745	360
BCOR	chrX	39921981	39922341	ccds|CCDS14250.1,ccds|CCDS48092.1,ccds|CCDS48093.1,ens|ENST00000342274,ens|ENST00000378444,ens|ENST00000378455,ens|ENST00000378463,ens|ENST00000397354,ens|ENST00000413905,ens|ENST00000417733,ens|ENST00000427012,ens|ENST00000442018,ref|BCOR,ref|NM_001123383,ref|NM_001123384,ref|NM_001123385,ref|NM_017745,ens|ENST00000406200	360
BCOR	chrX	39922801	39923272	ccds|CCDS14250.1,ccds|CCDS48092.1,ccds|CCDS48093.1,ens|ENST00000342274,ens|ENST00000378444,ens|ENST00000378455,ens|ENST00000378463,ens|ENST00000397354,ens|ENST00000406200,ens|ENST00000413905,ens|ENST00000417733,ref|BCOR,ref|NM_001123383,ref|NM_001123384,ref|NM_001123385,ref|NM_017745	471
BCOR	chrX	39923540	39923900	ccds|CCDS14250.1,ccds|CCDS48092.1,ccds|CCDS48093.1,ens|ENST00000342274,ens|ENST00000378444,ens|ENST00000378455,ens|ENST00000378463,ens|ENST00000397354,ens|ENST00000406200,ens|ENST00000413905,ens|ENST00000417733,ref|BCOR,ref|NM_001123383,ref|NM_001123384,ref|NM_001123385,ref|NM_017745	360
BCOR	chrX	39930198	39930438	ccds|CCDS14250.1,ccds|CCDS48092.1,ccds|CCDS48093.1,ens|ENST00000342274,ens|ENST00000378444,ens|ENST00000378455,ens|ENST00000397354,ens|ENST00000406200,ens|ENST00000417733,ref|BCOR,ref|NM_001123383,ref|NM_001123384,ref|NM_001123385,ref|NM_017745	240
BCOR	chrX	39930856	39930976	ccds|CCDS14250.1,ccds|CCDS48092.1,ccds|CCDS48093.1,ens|ENST00000342274,ens|ENST00000378444,ens|ENST00000378455,ens|ENST00000397354,ens|ENST00000406200,ens|ENST00000417733,ref|BCOR,ref|NM_001123383,ref|NM_001123384,ref|NM_001123385,ref|NM_017745	120
BCOR	chrX	39931577	39934457	ccds|CCDS14250.1,ccds|CCDS48092.1,ccds|CCDS48093.1,ens|ENST00000342274,ens|ENST00000378444,ens|ENST00000378455,ens|ENST00000397354,ens|ENST00000406200,ens|ENST00000417733,ens|ENST00000490976,ens|ENST00000501455,ref|BCOR,ref|NM_001123383,ref|NM_001123384,ref|NM_001123385,ref|NM_017745	2880
BCOR	chrX	39935685	39935805	ccds|CCDS14250.1,ccds|CCDS48092.1,ccds|CCDS48093.1,ens|ENST00000342274,ens|ENST00000378444,ens|ENST00000378455,ens|ENST00000397354,ens|ENST00000406200,ens|ENST00000417733,ens|ENST00000490976,ens|ENST00000501455,ref|BCOR,ref|NM_001123383,ref|NM_001123384,ref|NM_001123385,ref|NM_017745	120
BCOR	chrX	39937079	39942199	ccds|CCDS14250.1,ccds|CCDS48092.1,ccds|CCDS48093.1,ens|ENST00000342274,ens|ENST00000378444,ens|ENST00000378455,ens|ENST00000397354,ens|ENST00000406200,ens|ENST00000412952,ens|ENST00000417733,ens|ENST00000490976,ens|ENST00000501455,ref|BCOR,ref|NM_001123383,ref|NM_001123384,ref|NM_001123385,ref|NM_017745	5120
BEX4	chrX	102465992	102476502	ccds|CCDS35355.1,ens|ENST00000372691,ens|ENST00000372695,ens|ENST00000416953,ref|BEX4,ref|NM_001080425,ref|NM_001127688	10510
BPIL3	chr20	31614411	31619561	ccds|CCDS13211.1,ens|ENST00000349552,ref|BPIL3,ref|NM_174897	5150
BPIL3	chr20	31620749	31620899	ccds|CCDS13211.1,ens|ENST00000349552,ref|BPIL3,ref|NM_174897	150
BPIL3	chr20	31621953	31622103	ccds|CCDS13211.1,ens|ENST00000349552,ref|BPIL3,ref|NM_174897	150
BPIL3	chr20	31622493	31622763	ccds|CCDS13211.1,ens|ENST00000349552,ref|BPIL3,ref|NM_174897	270
BPIL3	chr20	31622828	31622978	ccds|CCDS13211.1,ens|ENST00000349552,ref|BPIL3,ref|NM_174897	150
BPIL3	chr20	31623387	31623507	ccds|CCDS13211.1,ens|ENST00000349552,ref|BPIL3,ref|NM_174897	120
BPIL3	chr20	31624206	31624356	ccds|CCDS13211.1,ens|ENST00000349552,ref|BPIL3,ref|NM_174897	150
BPIL3	chr20	31625305	31625575	ccds|CCDS13211.1,ens|ENST00000349552,ref|BPIL3,ref|NM_174897	270
BPIL3	chr20	31626651	31626801	ccds|CCDS13211.1,ens|ENST00000349552,ref|BPIL3,ref|NM_174897	150
BPIL3	chr20	31627089	31627359	ccds|CCDS13211.1,ens|ENST00000349552,ref|BPIL3,ref|NM_174897	270
BPIL3	chr20	31628000	31628150	ccds|CCDS13211.1,ens|ENST00000349552,ref|BPIL3,ref|NM_174897	150
BPIL3	chr20	31629738	31629858	ccds|CCDS13211.1,ens|ENST00000349552,ref|BPIL3,ref|NM_174897	120
BPIL3	chr20	31630592	31630712	ccds|CCDS13211.1,ens|ENST00000349552,ref|BPIL3,ref|NM_174897	120
BPIL3	chr20	31631074	31631194	ccds|CCDS13211.1,ens|ENST00000349552,ref|BPIL3,ref|NM_174897	120
BPIL3	chr20	31631776	31636896	ccds|CCDS13211.1,ens|ENST00000349552,ref|BPIL3,ref|NM_174897	5120
BRWD3	chrX	79927058	79932371	ccds|CCDS14447.1,ens|ENST00000373275,ens|ENST00000418174,ens|ENST00000452081,ref|BRWD3,ref|NM_153252	5313
BRWD3	chrX	79932466	79932721	ccds|CCDS14447.1,ens|ENST00000373275,ens|ENST00000418174,ens|ENST00000452081,ref|BRWD3,ref|NM_153252	255
BRWD3	chrX	79932780	79932900	ccds|CCDS14447.1,ens|ENST00000373275,ens|ENST00000418174,ens|ENST00000452081,ens|ENST00000473691,ref|BRWD3,ref|NM_153252	120
BRWD3	chrX	79936798	79937038	ccds|CCDS14447.1,ens|ENST00000373275,ens|ENST00000418174,ens|ENST00000452081,ens|ENST00000473691,ref|BRWD3,ref|NM_153252	240
BRWD3	chrX	79937484	79937604	ccds|CCDS14447.1,ens|ENST00000373275,ens|ENST00000418174,ens|ENST00000452081,ens|ENST00000473691,ref|BRWD3,ref|NM_153252	120
BRWD3	chrX	79937925	79938165	ccds|CCDS14447.1,ens|ENST00000373275,ens|ENST00000418174,ens|ENST00000452081,ens|ENST00000473691,ref|BRWD3,ref|NM_153252	240
BRWD3	chrX	79939464	79939704	ccds|CCDS14447.1,ens|ENST00000373275,ens|ENST00000418174,ens|ENST00000452081,ens|ENST00000473691,ref|BRWD3,ref|NM_153252	240
BRWD3	chrX	79940937	79941057	ccds|CCDS14447.1,ens|ENST00000373275,ens|ENST00000418174,ens|ENST00000452081,ens|ENST00000473691,ref|BRWD3,ref|NM_153252	120
BRWD3	chrX	79942311	79942551	ccds|CCDS14447.1,ens|ENST00000373275,ens|ENST00000418174,ens|ENST00000452081,ens|ENST00000473691,ref|BRWD3,ref|NM_153252	240
BRWD3	chrX	79943535	79943655	ccds|CCDS14447.1,ens|ENST00000373275,ens|ENST00000418174,ens|ENST00000452081,ens|ENST00000473691,ref|BRWD3,ref|NM_153252	120
BRWD3	chrX	79945245	79945365	ccds|CCDS14447.1,ens|ENST00000373275,ens|ENST00000418174,ens|ENST00000452081,ens|ENST00000473691,ref|BRWD3,ref|NM_153252	120
BRWD3	chrX	79945425	79945648	ccds|CCDS14447.1,ens|ENST00000373275,ens|ENST00000418174,ens|ENST00000452081,ens|ENST00000473691,ref|BRWD3,ref|NM_153252	223
BRWD3	chrX	79946491	79946731	ccds|CCDS14447.1,ens|ENST00000373275,ens|ENST00000418174,ens|ENST00000452081,ens|ENST00000473691,ref|BRWD3,ref|NM_153252	240
BRWD3	chrX	79947279	79947487	ccds|CCDS14447.1,ens|ENST00000373275,ens|ENST00000418174,ens|ENST00000452081,ens|ENST00000473691,ref|BRWD3,ref|NM_153252	208
BRWD3	chrX	79947558	79947678	ccds|CCDS14447.1,ens|ENST00000373275,ens|ENST00000418174,ens|ENST00000452081,ens|ENST00000473691,ref|BRWD3,ref|NM_153252	120
BRWD3	chrX	79948434	79948554	ccds|CCDS14447.1,ens|ENST00000373275,ens|ENST00000418174,ens|ENST00000452081,ens|ENST00000473691,ref|BRWD3,ref|NM_153252	120
BRWD3	chrX	79951387	79951507	ccds|CCDS14447.1,ens|ENST00000373275,ens|ENST00000418174,ens|ENST00000452081,ens|ENST00000473691,ref|BRWD3,ref|NM_153252	120
BRWD3	chrX	79952179	79952419	ccds|CCDS14447.1,ens|ENST00000373275,ens|ENST00000418174,ens|ENST00000452081,ens|ENST00000473691,ref|BRWD3,ref|NM_153252	240
BRWD3	chrX	79955449	79955569	ccds|CCDS14447.1,ens|ENST00000373275,ens|ENST00000418174,ens|ENST00000452081,ens|ENST00000473691,ref|BRWD3,ref|NM_153252	120
BRWD3	chrX	79958975	79959095	ccds|CCDS14447.1,ens|ENST00000373275,ens|ENST00000418174,ens|ENST00000452081,ens|ENST00000473691,ref|BRWD3,ref|NM_153252	120
BRWD3	chrX	79960140	79960380	ccds|CCDS14447.1,ens|ENST00000373275,ens|ENST00000418174,ens|ENST00000452081,ens|ENST00000473691,ref|BRWD3,ref|NM_153252	240
BRWD3	chrX	79962903	79963023	ccds|CCDS14447.1,ens|ENST00000373275,ens|ENST00000418174,ens|ENST00000452081,ens|ENST00000473691,ref|BRWD3,ref|NM_153252	120
BRWD3	chrX	79964881	79965121	ccds|CCDS14447.1,ens|ENST00000373275,ens|ENST00000418174,ens|ENST00000452081,ens|ENST00000473691,ref|BRWD3,ref|NM_153252	240
BRWD3	chrX	79971642	79971762	ccds|CCDS14447.1,ens|ENST00000373275,ens|ENST00000418174,ens|ENST00000452081,ens|ENST00000473691,ref|BRWD3,ref|NM_153252	120
BRWD3	chrX	79973044	79973284	ccds|CCDS14447.1,ens|ENST00000373275,ens|ENST00000418174,ens|ENST00000452081,ens|ENST00000473691,ens|ENST00000497335,ref|BRWD3,ref|NM_153252	240
BRWD3	chrX	79974951	79975191	ccds|CCDS14447.1,ens|ENST00000373275,ens|ENST00000418174,ens|ENST00000452081,ens|ENST00000473691,ens|ENST00000497335,ref|BRWD3,ref|NM_153252	240
BRWD3	chrX	79978053	79978293	ccds|CCDS14447.1,ens|ENST00000373275,ens|ENST00000418174,ens|ENST00000452081,ens|ENST00000473691,ref|BRWD3,ref|NM_153252	240
BRWD3	chrX	79979190	79979430	ccds|CCDS14447.1,ens|ENST00000373275,ens|ENST00000418174,ens|ENST00000452081,ref|BRWD3,ref|NM_153252	240
BRWD3	chrX	79980378	79980618	ccds|CCDS14447.1,ens|ENST00000373275,ens|ENST00000418174,ens|ENST00000452081,ref|BRWD3,ref|NM_153252	240
BRWD3	chrX	79984222	79984447	ccds|CCDS14447.1,ens|ENST00000373275,ens|ENST00000418174,ens|ENST00000452081,ref|BRWD3,ref|NM_153252	225
BRWD3	chrX	79985406	79985526	ccds|CCDS14447.1,ens|ENST00000373275,ens|ENST00000418174,ens|ENST00000452081,ref|BRWD3,ref|NM_153252	120
BRWD3	chrX	79988914	79989034	ccds|CCDS14447.1,ens|ENST00000373275,ens|ENST00000418174,ens|ENST00000452081,ens|ENST00000487313,ref|BRWD3,ref|NM_153252	120
BRWD3	chrX	79989606	79989726	ccds|CCDS14447.1,ens|ENST00000373275,ens|ENST00000418174,ens|ENST00000452081,ens|ENST00000487313,ref|BRWD3,ref|NM_153252	120
BRWD3	chrX	79990600	79990720	ccds|CCDS14447.1,ens|ENST00000373275,ens|ENST00000418174,ens|ENST00000452081,ref|BRWD3,ref|NM_153252	120
BRWD3	chrX	79991476	79991596	ccds|CCDS14447.1,ens|ENST00000373275,ens|ENST00000418174,ens|ENST00000452081,ref|BRWD3,ref|NM_153252	120
BRWD3	chrX	79999521	79999761	ccds|CCDS14447.1,ens|ENST00000373275,ens|ENST00000418174,ens|ENST00000452081,ens|ENST00000478415,ref|BRWD3,ref|NM_153252	240
BRWD3	chrX	80001027	80001267	ccds|CCDS14447.1,ens|ENST00000373275,ens|ENST00000418174,ens|ENST00000452081,ens|ENST00000478415,ref|BRWD3,ref|NM_153252	240
BRWD3	chrX	80047341	80047461	ccds|CCDS14447.1,ens|ENST00000373275,ens|ENST00000418174,ens|ENST00000452081,ens|ENST00000478415,ref|BRWD3,ref|NM_153252	120
BRWD3	chrX	80049075	80049315	ccds|CCDS14447.1,ens|ENST00000373275,ens|ENST00000418174,ens|ENST00000452081,ens|ENST00000478415,ref|BRWD3,ref|NM_153252	240
BRWD3	chrX	80064007	80064127	ccds|CCDS14447.1,ens|ENST00000373275,ens|ENST00000418174,ens|ENST00000452081,ens|ENST00000478415,ref|BRWD3,ref|NM_153252	120
BRWD3	chrX	80064466	80064586	ccds|CCDS14447.1,ens|ENST00000373275,ens|ENST00000418174,ens|ENST00000452081,ens|ENST00000478415,ref|BRWD3,ref|NM_153252	120
BRWD3	chrX	80064713	80064833	ccds|CCDS14447.1,ens|ENST00000373275,ens|ENST00000418174,ens|ENST00000452081,ens|ENST00000478415,ref|BRWD3,ref|NM_153252	120
BRWD3	chrX	80064894	80070014	ccds|CCDS14447.1,ens|ENST00000373275,ens|ENST00000418174,ens|ENST00000452081,ens|ENST00000478415,ref|BRWD3,ref|NM_153252	5120
BZRAP1	chr17	56374598	56379838	ens|ENST00000268893,ens|ENST00000343736,ens|ENST00000355701,ens|ENST00000500524,ref|BZRAP1,ref|NM_004758,ref|NM_024418	5240
BZRAP1	chr17	56381685	56381805	ccds|CCDS11605.1,ccds|CCDS45742.1,ens|ENST00000268893,ens|ENST00000343736,ens|ENST00000355701,ens|ENST00000500524,ref|BZRAP1,ref|NM_004758,ref|NM_024418	120
BZRAP1	chr17	56382386	56382536	ccds|CCDS11605.1,ccds|CCDS45742.1,ens|ENST00000268893,ens|ENST00000343736,ens|ENST00000355701,ens|ENST00000500524,ref|BZRAP1,ref|NM_004758,ref|NM_024418	150
BZRAP1	chr17	56382693	56382843	ccds|CCDS11605.1,ccds|CCDS45742.1,ens|ENST00000268893,ens|ENST00000343736,ens|ENST00000355701,ens|ENST00000500524,ref|BZRAP1,ref|NM_004758,ref|NM_024418	150
BZRAP1	chr17	56382892	56383012	ccds|CCDS11605.1,ccds|CCDS45742.1,ens|ENST00000268893,ens|ENST00000343736,ens|ENST00000355701,ref|BZRAP1,ref|NM_004758,ref|NM_024418	120
BZRAP1	chr17	56383149	56383269	ccds|CCDS11605.1,ccds|CCDS45742.1,ens|ENST00000268893,ens|ENST00000343736,ens|ENST00000355701,ref|BZRAP1,ref|NM_004758,ref|NM_024418	120
BZRAP1	chr17	56383678	56383798	ccds|CCDS11605.1,ccds|CCDS45742.1,ens|ENST00000268893,ens|ENST00000343736,ens|ENST00000355701,ref|BZRAP1,ref|NM_004758,ref|NM_024418	120
BZRAP1	chr17	56384094	56384364	ccds|CCDS11605.1,ccds|CCDS45742.1,ens|ENST00000268893,ens|ENST00000343736,ens|ENST00000355701,ref|BZRAP1,ref|NM_004758,ref|NM_024418	270
BZRAP1	chr17	56384927	56385312	ccds|CCDS11605.1,ccds|CCDS45742.1,ens|ENST00000268893,ens|ENST00000343736,ens|ENST00000355701,ref|BZRAP1,ref|NM_004758,ref|NM_024418	385
BZRAP1	chr17	56385855	56386590	ccds|CCDS11605.1,ccds|CCDS45742.1,ens|ENST00000268893,ens|ENST00000343736,ens|ENST00000355701,ref|BZRAP1,ref|NM_004758,ref|NM_024418	735
BZRAP1	chr17	56386634	56386754	ccds|CCDS11605.1,ccds|CCDS45742.1,ens|ENST00000268893,ens|ENST00000343736,ens|ENST00000355701,ref|BZRAP1,ref|NM_004758,ref|NM_024418	120
BZRAP1	chr17	56387245	56387395	ccds|CCDS11605.1,ccds|CCDS45742.1,ens|ENST00000268893,ens|ENST00000343736,ens|ENST00000355701,ref|BZRAP1,ref|NM_004758,ref|NM_024418	150
BZRAP1	chr17	56387407	56387557	ccds|CCDS11605.1,ccds|CCDS45742.1,ens|ENST00000268893,ens|ENST00000343736,ens|ENST00000355701,ref|BZRAP1,ref|NM_004758,ref|NM_024418	150
BZRAP1	chr17	56387812	56388625	ccds|CCDS11605.1,ccds|CCDS45742.1,ens|ENST00000268893,ens|ENST00000343736,ens|ENST00000355701,ref|BZRAP1,ref|NM_004758,ref|NM_024418	813
BZRAP1	chr17	56388887	56389127	ccds|CCDS11605.1,ccds|CCDS45742.1,ens|ENST00000268893,ens|ENST00000343736,ens|ENST00000355701,ref|BZRAP1,ref|NM_004758,ref|NM_024418	240
BZRAP1	chr17	56389247	56390087	ccds|CCDS11605.1,ccds|CCDS45742.1,ens|ENST00000268893,ens|ENST00000343736,ens|ENST00000355701,ref|BZRAP1,ref|NM_004758,ref|NM_024418	840
BZRAP1	chr17	56393378	56393498	ccds|CCDS11605.1,ccds|CCDS45742.1,ens|ENST00000268893,ens|ENST00000343736,ens|ENST00000355701,ref|BZRAP1,ref|NM_004758,ref|NM_024418	120
BZRAP1	chr17	56393723	56393963	ccds|CCDS11605.1,ccds|CCDS45742.1,ens|ENST00000268893,ens|ENST00000343736,ens|ENST00000355701,ref|BZRAP1,ref|NM_004758,ref|NM_024418	240
BZRAP1	chr17	56395606	56395846	ccds|CCDS11605.1,ccds|CCDS45742.1,ens|ENST00000268893,ens|ENST00000343736,ens|ENST00000355701,ref|BZRAP1,ref|NM_004758,ref|NM_024418	240
BZRAP1	chr17	56396432	56396672	ccds|CCDS11605.1,ccds|CCDS45742.1,ens|ENST00000268893,ens|ENST00000343736,ens|ENST00000355701,ref|BZRAP1,ref|NM_004758,ref|NM_024418	240
BZRAP1	chr17	56397389	56397539	ccds|CCDS11605.1,ccds|CCDS45742.1,ens|ENST00000268893,ens|ENST00000343736,ens|ENST00000355701,ref|BZRAP1,ref|NM_004758,ref|NM_024418	150
BZRAP1	chr17	56397847	56397967	ccds|CCDS11605.1,ccds|CCDS45742.1,ens|ENST00000268893,ens|ENST00000343736,ens|ENST00000355701,ref|BZRAP1,ref|NM_004758,ref|NM_024418	120
BZRAP1	chr17	56399630	56399780	ccds|CCDS11605.1,ccds|CCDS45742.1,ens|ENST00000268893,ens|ENST00000343736,ens|ENST00000355701,ref|BZRAP1,ref|NM_004758,ref|NM_024418	150
BZRAP1	chr17	56399925	56400195	ccds|CCDS11605.1,ccds|CCDS45742.1,ens|ENST00000268893,ens|ENST00000343736,ens|ENST00000355701,ref|BZRAP1,ref|NM_004758,ref|NM_024418	270
BZRAP1	chr17	56400295	56400415	ccds|CCDS11605.1,ccds|CCDS45742.1,ens|ENST00000268893,ens|ENST00000343736,ens|ENST00000355701,ref|BZRAP1,ref|NM_004758,ref|NM_024418	120
BZRAP1	chr17	56400610	56400760	ccds|CCDS11605.1,ccds|CCDS45742.1,ens|ENST00000268893,ens|ENST00000343736,ens|ENST00000355701,ref|BZRAP1,ref|NM_004758,ref|NM_024418	150
BZRAP1	chr17	56400777	56400927	ccds|CCDS11605.1,ccds|CCDS45742.1,ens|ENST00000268893,ens|ENST00000343736,ens|ENST00000355701,ref|BZRAP1,ref|NM_004758,ref|NM_024418	150
BZRAP1	chr17	56402147	56402387	ccds|CCDS11605.1,ccds|CCDS45742.1,ens|ENST00000268893,ens|ENST00000343736,ens|ENST00000355701,ref|BZRAP1,ref|NM_004758,ref|NM_024418	240
BZRAP1	chr17	56402864	56403104	ccds|CCDS11605.1,ccds|CCDS45742.1,ens|ENST00000268893,ens|ENST00000343736,ens|ENST00000355701,ens|ENST00000499381,ref|BZRAP1,ref|NM_004758,ref|NM_024418	240
BZRAP1	chr17	56403567	56403837	ccds|CCDS11605.1,ccds|CCDS45742.1,ens|ENST00000268893,ens|ENST00000343736,ens|ENST00000355701,ens|ENST00000499381,ref|BZRAP1,ref|NM_004758,ref|NM_024418	270
BZRAP1	chr17	56404037	56404157	ccds|CCDS11605.1,ccds|CCDS45742.1,ens|ENST00000268893,ens|ENST00000343736,ens|ENST00000355701,ens|ENST00000499381,ref|BZRAP1,ref|NM_004758,ref|NM_024418	120
BZRAP1	chr17	56404934	56410294	ccds|CCDS11605.1,ccds|CCDS45742.1,ens|ENST00000268893,ens|ENST00000343736,ens|ENST00000355701,ens|ENST00000499381,ref|BZRAP1,ref|NM_004758,ref|NM_024418	5360
C3orf58	chr3	143686142	143691862	ccds|CCDS3130.1,ens|ENST00000315691,ens|ENST00000466922,ens|ENST00000469958,ref|C3orf58,ref|NM_173552,ens|ENST00000491798,ens|ENST00000493396,ens|ENST00000483808,ens|ENST00000492452	5720
C3orf58	chr3	143704356	143704716	ccds|CCDS3130.1,ccds|CCDS46929.1,ens|ENST00000315691,ens|ENST00000441925,ens|ENST00000483808,ens|ENST00000491798,ens|ENST00000492452,ens|ENST00000493396,ens|ENST00000495414,ref|C3orf58,ref|NM_001134470,ref|NM_173552	360
C3orf58	chr3	143708337	143713697	ccds|CCDS3130.1,ccds|CCDS46929.1,ens|ENST00000315691,ens|ENST00000441925,ens|ENST00000492452,ens|ENST00000493396,ens|ENST00000495414,ref|C3orf58,ref|NM_001134470,ref|NM_173552	5360
CACNA1C	chr12	2157692	2162812	ccds|CCDS44787.1,ccds|CCDS44788.1,ccds|CCDS44789.1,ccds|CCDS44790.1,ccds|CCDS44791.1,ccds|CCDS44792.1,ccds|CCDS44793.1,ccds|CCDS44794.1,ccds|CCDS44795.1,ccds|CCDS44796.1,ccds|CCDS44797.1,ccds|CCDS44798.1,ccds|CCDS44799.1,ccds|CCDS44800.1,ccds|CCDS44801.1,ens|ENST00000327702,ens|ENST00000344100,ens|ENST00000347598,ens|ENST00000399591,ens|ENST00000399595,ens|ENST00000399597,ens|ENST00000399601,ens|…	5120
CACNA1C	chr12	2224369	2224731	ccds|CCDS44787.1,ccds|CCDS44788.1,ccds|CCDS44789.1,ccds|CCDS44790.1,ccds|CCDS44791.1,ccds|CCDS44792.1,ccds|CCDS44793.1,ccds|CCDS44794.1,ccds|CCDS44795.1,ccds|CCDS44796.1,ccds|CCDS44797.1,ccds|CCDS44798.1,ccds|CCDS44799.1,ccds|CCDS44800.1,ccds|CCDS44801.1,ens|ENST00000327702,ens|ENST00000344100,ens|ENST00000347598,ens|ENST00000399591,ens|ENST00000399595,ens|ENST00000399597,ens|ENST00000399601,ens|…	362
CACNA1C	chr12	2229423	2229663	ccds|CCDS44787.1,ccds|CCDS44788.1,ccds|CCDS44789.1,ccds|CCDS44790.1,ccds|CCDS44791.1,ccds|CCDS44792.1,ccds|CCDS44793.1,ccds|CCDS44794.1,ccds|CCDS44795.1,ccds|CCDS44796.1,ccds|CCDS44797.1,ccds|CCDS44798.1,ccds|CCDS44799.1,ccds|CCDS44800.1,ccds|CCDS44801.1,ens|ENST00000327702,ens|ENST00000344100,ens|ENST00000347598,ens|ENST00000399591,ens|ENST00000399595,ens|ENST00000399597,ens|ENST00000399601,ens|…	240
CACNA1C	chr12	2558091	2558320	ccds|CCDS44787.1,ccds|CCDS44788.1,ccds|CCDS44789.1,ccds|CCDS44790.1,ccds|CCDS44791.1,ccds|CCDS44792.1,ccds|CCDS44793.1,ccds|CCDS44794.1,ccds|CCDS44795.1,ccds|CCDS44796.1,ccds|CCDS44797.1,ccds|CCDS44798.1,ccds|CCDS44799.1,ccds|CCDS44800.1,ccds|CCDS44801.1,ens|ENST00000322367,ens|ENST00000327702,ens|ENST00000335762,ens|ENST00000344100,ens|ENST00000347598,ens|ENST00000382698,ens|ENST00000399585,ens|…	229
CACNA1C	chr12	2566682	2566922	ccds|CCDS44787.1,ccds|CCDS44788.1,ccds|CCDS44789.1,ccds|CCDS44790.1,ccds|CCDS44791.1,ccds|CCDS44792.1,ccds|CCDS44793.1,ccds|CCDS44794.1,ccds|CCDS44795.1,ccds|CCDS44796.1,ccds|CCDS44797.1,ccds|CCDS44798.1,ccds|CCDS44799.1,ccds|CCDS44800.1,ccds|CCDS44801.1,ens|ENST00000322367,ens|ENST00000327702,ens|ENST00000335762,ens|ENST00000344100,ens|ENST00000347598,ens|ENST00000382698,ens|ENST00000399585,ens|…	240
CACNA1C	chr12	2595228	2595468	ccds|CCDS44787.1,ccds|CCDS44788.1,ccds|CCDS44789.1,ccds|CCDS44790.1,ccds|CCDS44791.1,ccds|CCDS44792.1,ccds|CCDS44793.1,ccds|CCDS44794.1,ccds|CCDS44795.1,ccds|CCDS44796.1,ccds|CCDS44797.1,ccds|CCDS44798.1,ccds|CCDS44799.1,ccds|CCDS44800.1,ccds|CCDS44801.1,ens|ENST00000322367,ens|ENST00000327702,ens|ENST00000335762,ens|ENST00000344100,ens|ENST00000347598,ens|ENST00000382698,ens|ENST00000399585,ens|…	240
CACNA1C	chr12	2602333	2602573	ccds|CCDS44787.1,ccds|CCDS44788.1,ccds|CCDS44789.1,ccds|CCDS44790.1,ccds|CCDS44791.1,ccds|CCDS44792.1,ccds|CCDS44793.1,ccds|CCDS44794.1,ccds|CCDS44795.1,ccds|CCDS44796.1,ccds|CCDS44797.1,ccds|CCDS44798.1,ccds|CCDS44799.1,ccds|CCDS44800.1,ccds|CCDS44801.1,ens|ENST00000322367,ens|ENST00000327702,ens|ENST00000335762,ens|ENST00000344100,ens|ENST00000347598,ens|ENST00000382698,ens|ENST00000399585,ens|…	240
CACNA1C	chr12	2613533	2613773	ccds|CCDS44787.1,ccds|CCDS44788.1,ccds|CCDS44789.1,ccds|CCDS44790.1,ccds|CCDS44791.1,ccds|CCDS44792.1,ccds|CCDS44793.1,ccds|CCDS44794.1,ccds|CCDS44795.1,ccds|CCDS44796.1,ccds|CCDS44797.1,ccds|CCDS44798.1,ccds|CCDS44799.1,ccds|CCDS44800.1,ccds|CCDS44801.1,ens|ENST00000322367,ens|ENST00000327702,ens|ENST00000335762,ens|ENST00000344100,ens|ENST00000347598,ens|ENST00000382698,ens|ENST00000399585,ens|…	240
CACNA1C	chr12	2613939	2614179	ccds|CCDS44787.1,ccds|CCDS44788.1,ccds|CCDS44789.1,ccds|CCDS44790.1,ccds|CCDS44791.1,ccds|CCDS44792.1,ccds|CCDS44793.1,ccds|CCDS44794.1,ccds|CCDS44795.1,ccds|CCDS44796.1,ccds|CCDS44797.1,ccds|CCDS44798.1,ccds|CCDS44799.1,ccds|CCDS44800.1,ccds|CCDS44801.1,ens|ENST00000322367,ens|ENST00000327702,ens|ENST00000335762,ens|ENST00000344100,ens|ENST00000347598,ens|ENST00000382698,ens|ENST00000399585,ens|…	240
CACNA1C	chr12	2621943	2622183	ccds|CCDS44787.1,ccds|CCDS44788.1,ccds|CCDS44789.1,ccds|CCDS44790.1,ccds|CCDS44791.1,ccds|CCDS44792.1,ccds|CCDS44793.1,ccds|CCDS44794.1,ccds|CCDS44795.1,ccds|CCDS44796.1,ccds|CCDS44797.1,ccds|CCDS44798.1,ccds|CCDS44799.1,ccds|CCDS44800.1,ccds|CCDS44801.1,ens|ENST00000322367,ens|ENST00000327702,ens|ENST00000335762,ens|ENST00000344100,ens|ENST00000347598,ens|ENST00000382698,ens|ENST00000399585,ens|…	240
CACNA1C	chr12	2656592	2656712	ccds|CCDS44787.1,ccds|CCDS44788.1,ccds|CCDS44789.1,ccds|CCDS44790.1,ccds|CCDS44791.1,ccds|CCDS44792.1,ccds|CCDS44793.1,ccds|CCDS44794.1,ccds|CCDS44795.1,ccds|CCDS44796.1,ccds|CCDS44797.1,ccds|CCDS44798.1,ccds|CCDS44799.1,ccds|CCDS44800.1,ccds|CCDS44801.1,ens|ENST00000322367,ens|ENST00000327702,ens|ENST00000335762,ens|ENST00000344100,ens|ENST00000347598,ens|ENST00000382698,ens|ENST00000399585,ens|…	120
CACNA1C	chr12	2659093	2659213	ccds|CCDS44787.1,ccds|CCDS44788.1,ccds|CCDS44789.1,ccds|CCDS44790.1,ccds|CCDS44791.1,ccds|CCDS44792.1,ccds|CCDS44793.1,ccds|CCDS44794.1,ccds|CCDS44795.1,ccds|CCDS44796.1,ccds|CCDS44797.1,ccds|CCDS44798.1,ccds|CCDS44799.1,ccds|CCDS44800.1,ccds|CCDS44801.1,ens|ENST00000322367,ens|ENST00000327702,ens|ENST00000335762,ens|ENST00000344100,ens|ENST00000347598,ens|ENST00000382698,ens|ENST00000399585,ens|…	120
CACNA1C	chr12	2659649	2659889	ccds|CCDS44787.1,ccds|CCDS44788.1,ccds|CCDS44789.1,ccds|CCDS44790.1,ccds|CCDS44791.1,ccds|CCDS44792.1,ccds|CCDS44793.1,ccds|CCDS44794.1,ccds|CCDS44795.1,ccds|CCDS44796.1,ccds|CCDS44797.1,ccds|CCDS44798.1,ccds|CCDS44799.1,ccds|CCDS44800.1,ccds|CCDS44801.1,ens|ENST00000322367,ens|ENST00000327702,ens|ENST00000335762,ens|ENST00000344100,ens|ENST00000347598,ens|ENST00000382698,ens|ENST00000399585,ens|…	240
CACNA1C	chr12	2666069	2666189	ccds|CCDS44787.1,ccds|CCDS44788.1,ccds|CCDS44789.1,ccds|CCDS44790.1,ccds|CCDS44791.1,ccds|CCDS44792.1,ccds|CCDS44793.1,ccds|CCDS44794.1,ccds|CCDS44795.1,ccds|CCDS44796.1,ccds|CCDS44797.1,ccds|CCDS44798.1,ccds|CCDS44799.1,ccds|CCDS44800.1,ccds|CCDS44801.1,ens|ENST00000322367,ens|ENST00000327702,ens|ENST00000335762,ens|ENST00000344100,ens|ENST00000347598,ens|ENST00000382698,ens|ENST00000399585,ens|…	120
CACNA1C	chr12	2675547	2675787	ccds|CCDS44787.1,ccds|CCDS44788.1,ccds|CCDS44789.1,ccds|CCDS44790.1,ccds|CCDS44791.1,ccds|CCDS44792.1,ccds|CCDS44793.1,ccds|CCDS44794.1,ccds|CCDS44795.1,ccds|CCDS44796.1,ccds|CCDS44797.1,ccds|CCDS44798.1,ccds|CCDS44799.1,ccds|CCDS44800.1,ccds|CCDS44801.1,ens|ENST00000322367,ens|ENST00000327702,ens|ENST00000335762,ens|ENST00000344100,ens|ENST00000347598,ens|ENST00000382698,ens|ENST00000399585,ens|…	240
CACNA1C	chr12	2676667	2677027	ccds|CCDS44787.1,ccds|CCDS44788.1,ccds|CCDS44789.1,ccds|CCDS44790.1,ccds|CCDS44791.1,ccds|CCDS44792.1,ccds|CCDS44793.1,ccds|CCDS44794.1,ccds|CCDS44795.1,ccds|CCDS44796.1,ccds|CCDS44797.1,ccds|CCDS44798.1,ccds|CCDS44799.1,ccds|CCDS44800.1,ccds|CCDS44801.1,ens|ENST00000322367,ens|ENST00000327702,ens|ENST00000335762,ens|ENST00000344100,ens|ENST00000347598,ens|ENST00000382698,ens|ENST00000399585,ens|…	360
CACNA1C	chr12	2690697	2690817	ccds|CCDS44787.1,ccds|CCDS44788.1,ccds|CCDS44789.1,ccds|CCDS44790.1,ccds|CCDS44791.1,ccds|CCDS44792.1,ccds|CCDS44793.1,ccds|CCDS44794.1,ccds|CCDS44795.1,ccds|CCDS44796.1,ccds|CCDS44797.1,ccds|CCDS44798.1,ccds|CCDS44799.1,ccds|CCDS44800.1,ccds|CCDS44801.1,ens|ENST00000322367,ens|ENST00000327702,ens|ENST00000335762,ens|ENST00000344100,ens|ENST00000347598,ens|ENST00000382698,ens|ENST00000399585,ens|…	120
CACNA1C	chr12	2690853	2690983	ccds|CCDS44787.1,ccds|CCDS44788.1,ccds|CCDS44789.1,ccds|CCDS44790.1,ccds|CCDS44791.1,ccds|CCDS44792.1,ccds|CCDS44793.1,ccds|CCDS44794.1,ccds|CCDS44795.1,ccds|CCDS44796.1,ccds|CCDS44797.1,ccds|CCDS44798.1,ccds|CCDS44799.1,ccds|CCDS44800.1,ccds|CCDS44801.1,ens|ENST00000322367,ens|ENST00000327702,ens|ENST00000335762,ens|ENST00000344100,ens|ENST00000347598,ens|ENST00000382698,ens|ENST00000399585,ens|…	130
CACNA1C	chr12	2691927	2692167	ccds|CCDS44787.1,ccds|CCDS44788.1,ccds|CCDS44789.1,ccds|CCDS44790.1,ccds|CCDS44791.1,ccds|CCDS44792.1,ccds|CCDS44793.1,ccds|CCDS44794.1,ccds|CCDS44795.1,ccds|CCDS44796.1,ccds|CCDS44797.1,ccds|CCDS44798.1,ccds|CCDS44799.1,ccds|CCDS44800.1,ccds|CCDS44801.1,ens|ENST00000322367,ens|ENST00000327702,ens|ENST00000335762,ens|ENST00000344100,ens|ENST00000347598,ens|ENST00000382698,ens|ENST00000399585,ens|…	240
CACNA1C	chr12	2693619	2693839	ccds|CCDS44787.1,ccds|CCDS44788.1,ccds|CCDS44789.1,ccds|CCDS44790.1,ccds|CCDS44791.1,ccds|CCDS44792.1,ccds|CCDS44793.1,ccds|CCDS44794.1,ccds|CCDS44795.1,ccds|CCDS44796.1,ccds|CCDS44797.1,ccds|CCDS44798.1,ccds|CCDS44799.1,ccds|CCDS44800.1,ccds|CCDS44801.1,ens|ENST00000322367,ens|ENST00000327702,ens|ENST00000335762,ens|ENST00000344100,ens|ENST00000347598,ens|ENST00000382698,ens|ENST00000399585,ens|…	220
CACNA1C	chr12	2694481	2694721	ccds|CCDS44787.1,ccds|CCDS44788.1,ccds|CCDS44789.1,ccds|CCDS44790.1,ccds|CCDS44791.1,ccds|CCDS44792.1,ccds|CCDS44793.1,ccds|CCDS44794.1,ccds|CCDS44795.1,ccds|CCDS44796.1,ccds|CCDS44797.1,ccds|CCDS44798.1,ccds|CCDS44799.1,ccds|CCDS44800.1,ccds|CCDS44801.1,ens|ENST00000322367,ens|ENST00000327702,ens|ENST00000335762,ens|ENST00000344100,ens|ENST00000347598,ens|ENST00000382698,ens|ENST00000399585,ens|…	240
CACNA1C	chr12	2694975	2695095	ccds|CCDS44787.1,ccds|CCDS44788.1,ccds|CCDS44789.1,ccds|CCDS44790.1,ccds|CCDS44791.1,ccds|CCDS44792.1,ccds|CCDS44793.1,ccds|CCDS44794.1,ccds|CCDS44795.1,ccds|CCDS44796.1,ccds|CCDS44797.1,ccds|CCDS44798.1,ccds|CCDS44799.1,ccds|CCDS44800.1,ccds|CCDS44801.1,ens|ENST00000322367,ens|ENST00000327702,ens|ENST00000335762,ens|ENST00000344100,ens|ENST00000347598,ens|ENST00000382698,ens|ENST00000399585,ens|…	120
CACNA1C	chr12	2702324	2702564	ccds|CCDS44787.1,ccds|CCDS44788.1,ccds|CCDS44789.1,ccds|CCDS44790.1,ccds|CCDS44791.1,ccds|CCDS44792.1,ccds|CCDS44793.1,ccds|CCDS44794.1,ccds|CCDS44795.1,ccds|CCDS44796.1,ccds|CCDS44797.1,ccds|CCDS44798.1,ccds|CCDS44799.1,ccds|CCDS44800.1,ccds|CCDS44801.1,ens|ENST00000322367,ens|ENST00000327702,ens|ENST00000335762,ens|ENST00000344100,ens|ENST00000347598,ens|ENST00000382698,ens|ENST00000399585,ens|…	240
CACNA1C	chr12	2704984	2705224	ccds|CCDS44787.1,ccds|CCDS44788.1,ccds|CCDS44789.1,ccds|CCDS44790.1,ccds|CCDS44791.1,ccds|CCDS44792.1,ccds|CCDS44793.1,ccds|CCDS44794.1,ccds|CCDS44795.1,ccds|CCDS44796.1,ccds|CCDS44797.1,ccds|CCDS44798.1,ccds|CCDS44799.1,ccds|CCDS44800.1,ccds|CCDS44801.1,ens|ENST00000322367,ens|ENST00000327702,ens|ENST00000335762,ens|ENST00000344100,ens|ENST00000347598,ens|ENST00000382698,ens|ENST00000399585,ens|…	240
CACNA1C	chr12	2706365	2706485	ccds|CCDS44787.1,ccds|CCDS44788.1,ccds|CCDS44789.1,ccds|CCDS44790.1,ccds|CCDS44791.1,ccds|CCDS44792.1,ccds|CCDS44793.1,ccds|CCDS44794.1,ccds|CCDS44795.1,ccds|CCDS44796.1,ccds|CCDS44797.1,ccds|CCDS44798.1,ccds|CCDS44799.1,ccds|CCDS44800.1,ccds|CCDS44801.1,ens|ENST00000322367,ens|ENST00000327702,ens|ENST00000335762,ens|ENST00000344100,ens|ENST00000347598,ens|ENST00000382698,ens|ENST00000399585,ens|…	120
CACNA1C	chr12	2706572	2706692	ccds|CCDS44787.1,ccds|CCDS44788.1,ccds|CCDS44789.1,ccds|CCDS44790.1,ccds|CCDS44791.1,ccds|CCDS44792.1,ccds|CCDS44793.1,ccds|CCDS44794.1,ccds|CCDS44795.1,ccds|CCDS44796.1,ccds|CCDS44797.1,ccds|CCDS44798.1,ccds|CCDS44799.1,ccds|CCDS44800.1,ccds|CCDS44801.1,ens|ENST00000322367,ens|ENST00000327702,ens|ENST00000335762,ens|ENST00000344100,ens|ENST00000347598,ens|ENST00000382698,ens|ENST00000399585,ens|…	120
CACNA1C	chr12	2710952	2711192	ccds|CCDS44787.1,ccds|CCDS44788.1,ccds|CCDS44789.1,ccds|CCDS44790.1,ccds|CCDS44791.1,ccds|CCDS44792.1,ccds|CCDS44793.1,ccds|CCDS44794.1,ccds|CCDS44795.1,ccds|CCDS44796.1,ccds|CCDS44797.1,ccds|CCDS44798.1,ccds|CCDS44799.1,ccds|CCDS44800.1,ccds|CCDS44801.1,ens|ENST00000322367,ens|ENST00000327702,ens|ENST00000335762,ens|ENST00000344100,ens|ENST00000347598,ens|ENST00000382698,ens|ENST00000399585,ens|…	240
CACNA1C	chr12	2714230	2714350	ccds|CCDS44787.1,ccds|CCDS44788.1,ccds|CCDS44789.1,ccds|CCDS44790.1,ccds|CCDS44791.1,ccds|CCDS44792.1,ccds|CCDS44793.1,ccds|CCDS44794.1,ccds|CCDS44795.1,ccds|CCDS44796.1,ccds|CCDS44797.1,ccds|CCDS44798.1,ccds|CCDS44799.1,ccds|CCDS44800.1,ccds|CCDS44801.1,ens|ENST00000322367,ens|ENST00000327702,ens|ENST00000335762,ens|ENST00000344100,ens|ENST00000347598,ens|ENST00000382698,ens|ENST00000399585,ens|…	120
CACNA1C	chr12	2714778	2715018	ccds|CCDS44787.1,ccds|CCDS44788.1,ccds|CCDS44789.1,ccds|CCDS44790.1,ccds|CCDS44791.1,ccds|CCDS44792.1,ccds|CCDS44793.1,ccds|CCDS44794.1,ccds|CCDS44795.1,ccds|CCDS44796.1,ccds|CCDS44797.1,ccds|CCDS44798.1,ccds|CCDS44799.1,ccds|CCDS44800.1,ccds|CCDS44801.1,ens|ENST00000322367,ens|ENST00000327702,ens|ENST00000335762,ens|ENST00000344100,ens|ENST00000347598,ens|ENST00000382698,ens|ENST00000399585,ens|…	240
CACNA1C	chr12	2715742	2715862	ccds|CCDS44787.1,ccds|CCDS44788.1,ccds|CCDS44789.1,ccds|CCDS44790.1,ccds|CCDS44791.1,ccds|CCDS44792.1,ccds|CCDS44793.1,ccds|CCDS44794.1,ccds|CCDS44795.1,ccds|CCDS44796.1,ccds|CCDS44797.1,ccds|CCDS44798.1,ccds|CCDS44799.1,ccds|CCDS44800.1,ccds|CCDS44801.1,ens|ENST00000322367,ens|ENST00000327702,ens|ENST00000335762,ens|ENST00000344100,ens|ENST00000347598,ens|ENST00000382698,ens|ENST00000399585,ens|…	120
CACNA1C	chr12	2716102	2716342	ccds|CCDS44787.1,ccds|CCDS44788.1,ccds|CCDS44789.1,ccds|CCDS44790.1,ccds|CCDS44791.1,ccds|CCDS44792.1,ccds|CCDS44793.1,ccds|CCDS44794.1,ccds|CCDS44795.1,ccds|CCDS44796.1,ccds|CCDS44797.1,ccds|CCDS44798.1,ccds|CCDS44799.1,ccds|CCDS44800.1,ccds|CCDS44801.1,ens|ENST00000322367,ens|ENST00000327702,ens|ENST00000335762,ens|ENST00000344100,ens|ENST00000347598,ens|ENST00000382698,ens|ENST00000399585,ens|…	240
CACNA1C	chr12	2717622	2717769	ccds|CCDS44787.1,ccds|CCDS44788.1,ccds|CCDS44789.1,ccds|CCDS44790.1,ccds|CCDS44791.1,ccds|CCDS44792.1,ccds|CCDS44793.1,ccds|CCDS44794.1,ccds|CCDS44795.1,ccds|CCDS44796.1,ccds|CCDS44797.1,ccds|CCDS44798.1,ccds|CCDS44799.1,ccds|CCDS44800.1,ccds|CCDS44801.1,ens|ENST00000322367,ens|ENST00000327702,ens|ENST00000335762,ens|ENST00000344100,ens|ENST00000347598,ens|ENST00000382698,ens|ENST00000399585,ens|…	147
CACNA1C	chr12	2717791	2717944	ccds|CCDS44787.1,ccds|CCDS44788.1,ccds|CCDS44789.1,ccds|CCDS44790.1,ccds|CCDS44791.1,ccds|CCDS44792.1,ccds|CCDS44793.1,ccds|CCDS44794.1,ccds|CCDS44795.1,ccds|CCDS44796.1,ccds|CCDS44797.1,ccds|CCDS44798.1,ccds|CCDS44799.1,ccds|CCDS44800.1,ccds|CCDS44801.1,ens|ENST00000322367,ens|ENST00000327702,ens|ENST00000335762,ens|ENST00000344100,ens|ENST00000347598,ens|ENST00000382698,ens|ENST00000399585,ens|…	153
CACNA1C	chr12	2719665	2719905	ccds|CCDS44787.1,ccds|CCDS44788.1,ccds|CCDS44789.1,ccds|CCDS44790.1,ccds|CCDS44791.1,ccds|CCDS44792.1,ccds|CCDS44793.1,ccds|CCDS44794.1,ccds|CCDS44795.1,ccds|CCDS44796.1,ccds|CCDS44797.1,ccds|CCDS44798.1,ccds|CCDS44799.1,ccds|CCDS44800.1,ccds|CCDS44801.1,ens|ENST00000322367,ens|ENST00000327702,ens|ENST00000335762,ens|ENST00000344100,ens|ENST00000347598,ens|ENST00000382698,ens|ENST00000399585,ens|…	240
CACNA1C	chr12	2721003	2721243	ccds|CCDS44787.1,ccds|CCDS44788.1,ccds|CCDS44789.1,ccds|CCDS44790.1,ccds|CCDS44791.1,ccds|CCDS44792.1,ccds|CCDS44793.1,ccds|CCDS44794.1,ccds|CCDS44795.1,ccds|CCDS44796.1,ccds|CCDS44797.1,ccds|CCDS44798.1,ccds|CCDS44799.1,ccds|CCDS44800.1,ccds|CCDS44801.1,ens|ENST00000322367,ens|ENST00000327702,ens|ENST00000335762,ens|ENST00000344100,ens|ENST00000347598,ens|ENST00000382698,ens|ENST00000399585,ens|…	240
CACNA1C	chr12	2742776	2742896	ccds|CCDS44787.1,ccds|CCDS44788.1,ccds|CCDS44789.1,ccds|CCDS44790.1,ccds|CCDS44791.1,ccds|CCDS44792.1,ccds|CCDS44793.1,ccds|CCDS44794.1,ccds|CCDS44795.1,ccds|CCDS44796.1,ccds|CCDS44797.1,ccds|CCDS44798.1,ccds|CCDS44799.1,ccds|CCDS44800.1,ccds|CCDS44801.1,ens|ENST00000322367,ens|ENST00000327702,ens|ENST00000335762,ens|ENST00000344100,ens|ENST00000347598,ens|ENST00000382698,ens|ENST00000399585,ens|…	120
CACNA1C	chr12	2743444	2743564	ccds|CCDS44787.1,ccds|CCDS44788.1,ccds|CCDS44789.1,ccds|CCDS44790.1,ccds|CCDS44791.1,ccds|CCDS44792.1,ccds|CCDS44793.1,ccds|CCDS44794.1,ccds|CCDS44795.1,ccds|CCDS44796.1,ccds|CCDS44797.1,ccds|CCDS44798.1,ccds|CCDS44799.1,ccds|CCDS44800.1,ccds|CCDS44801.1,ens|ENST00000322367,ens|ENST00000327702,ens|ENST00000335762,ens|ENST00000344100,ens|ENST00000347598,ens|ENST00000382698,ens|ENST00000399585,ens|…	120
CACNA1C	chr12	2757596	2757716	ccds|CCDS44787.1,ccds|CCDS44788.1,ccds|CCDS44789.1,ccds|CCDS44790.1,ccds|CCDS44791.1,ccds|CCDS44792.1,ccds|CCDS44793.1,ccds|CCDS44794.1,ccds|CCDS44795.1,ccds|CCDS44796.1,ccds|CCDS44797.1,ccds|CCDS44798.1,ccds|CCDS44799.1,ccds|CCDS44800.1,ccds|CCDS44801.1,ens|ENST00000322367,ens|ENST00000327702,ens|ENST00000335762,ens|ENST00000344100,ens|ENST00000347598,ens|ENST00000382698,ens|ENST00000399585,ens|…	120
CACNA1C	chr12	2760716	2760989	ccds|CCDS44787.1,ccds|CCDS44788.1,ccds|CCDS44789.1,ccds|CCDS44790.1,ccds|CCDS44791.1,ccds|CCDS44792.1,ccds|CCDS44793.1,ccds|CCDS44794.1,ccds|CCDS44795.1,ccds|CCDS44796.1,ccds|CCDS44797.1,ccds|CCDS44798.1,ccds|CCDS44799.1,ccds|CCDS44800.1,ccds|CCDS44801.1,ens|ENST00000322367,ens|ENST00000327702,ens|ENST00000335762,ens|ENST00000344100,ens|ENST00000347598,ens|ENST00000382698,ens|ENST00000399585,ens|…	273
CACNA1C	chr12	2762973	2763093	ccds|CCDS44787.1,ccds|CCDS44788.1,ccds|CCDS44789.1,ccds|CCDS44790.1,ccds|CCDS44791.1,ccds|CCDS44792.1,ccds|CCDS44793.1,ccds|CCDS44794.1,ccds|CCDS44795.1,ccds|CCDS44796.1,ccds|CCDS44797.1,ccds|CCDS44798.1,ccds|CCDS44799.1,ccds|CCDS44800.1,ccds|CCDS44801.1,ens|ENST00000322367,ens|ENST00000327702,ens|ENST00000335762,ens|ENST00000344100,ens|ENST00000347598,ens|ENST00000382698,ens|ENST00000399585,ens|…	120
CACNA1C	chr12	2764298	2764418	ccds|CCDS44787.1,ccds|CCDS44788.1,ccds|CCDS44789.1,ccds|CCDS44790.1,ccds|CCDS44791.1,ccds|CCDS44792.1,ccds|CCDS44793.1,ccds|CCDS44794.1,ccds|CCDS44795.1,ccds|CCDS44796.1,ccds|CCDS44797.1,ccds|CCDS44798.1,ccds|CCDS44799.1,ccds|CCDS44800.1,ccds|CCDS44801.1,ens|ENST00000322367,ens|ENST00000327702,ens|ENST00000335762,ens|ENST00000344100,ens|ENST00000347598,ens|ENST00000382698,ens|ENST00000399585,ens|…	120
CACNA1C	chr12	2773953	2774193	ccds|CCDS44787.1,ccds|CCDS44788.1,ccds|CCDS44789.1,ccds|CCDS44790.1,ccds|CCDS44791.1,ccds|CCDS44792.1,ccds|CCDS44793.1,ccds|CCDS44794.1,ccds|CCDS44795.1,ccds|CCDS44796.1,ccds|CCDS44797.1,ccds|CCDS44798.1,ccds|CCDS44799.1,ccds|CCDS44800.1,ccds|CCDS44801.1,ens|ENST00000322367,ens|ENST00000327702,ens|ENST00000335762,ens|ENST00000344100,ens|ENST00000347598,ens|ENST00000382698,ens|ENST00000399585,ens|…	240
CACNA1C	chr12	2774690	2774930	ccds|CCDS44787.1,ccds|CCDS44788.1,ccds|CCDS44789.1,ccds|CCDS44790.1,ccds|CCDS44791.1,ccds|CCDS44792.1,ccds|CCDS44793.1,ccds|CCDS44794.1,ccds|CCDS44795.1,ccds|CCDS44796.1,ccds|CCDS44797.1,ccds|CCDS44798.1,ccds|CCDS44799.1,ccds|CCDS44800.1,ccds|CCDS44801.1,ens|ENST00000322367,ens|ENST00000327702,ens|ENST00000335762,ens|ENST00000344100,ens|ENST00000347598,ens|ENST00000382698,ens|ENST00000399585,ens|…	240
CACNA1C	chr12	2775839	2775959	ccds|CCDS44787.1,ccds|CCDS44788.1,ccds|CCDS44789.1,ccds|CCDS44790.1,ccds|CCDS44791.1,ccds|CCDS44792.1,ccds|CCDS44793.1,ccds|CCDS44794.1,ccds|CCDS44795.1,ccds|CCDS44796.1,ccds|CCDS44797.1,ccds|CCDS44798.1,ccds|CCDS44799.1,ccds|CCDS44800.1,ccds|CCDS44801.1,ens|ENST00000322367,ens|ENST00000327702,ens|ENST00000335762,ens|ENST00000344100,ens|ENST00000347598,ens|ENST00000382698,ens|ENST00000399585,ens|…	120
CACNA1C	chr12	2778029	2778269	ccds|CCDS44787.1,ccds|CCDS44788.1,ccds|CCDS44789.1,ccds|CCDS44790.1,ccds|CCDS44791.1,ccds|CCDS44792.1,ccds|CCDS44793.1,ccds|CCDS44794.1,ccds|CCDS44795.1,ccds|CCDS44796.1,ccds|CCDS44797.1,ccds|CCDS44798.1,ccds|CCDS44799.1,ccds|CCDS44800.1,ccds|CCDS44801.1,ens|ENST00000322367,ens|ENST00000327702,ens|ENST00000335762,ens|ENST00000344100,ens|ENST00000347598,ens|ENST00000382698,ens|ENST00000399585,ens|…	240
CACNA1C	chr12	2783608	2783848	ccds|CCDS44787.1,ccds|CCDS44788.1,ccds|CCDS44789.1,ccds|CCDS44790.1,ccds|CCDS44791.1,ccds|CCDS44792.1,ccds|CCDS44793.1,ccds|CCDS44794.1,ccds|CCDS44795.1,ccds|CCDS44796.1,ccds|CCDS44797.1,ccds|CCDS44798.1,ccds|CCDS44799.1,ccds|CCDS44800.1,ccds|CCDS44801.1,ens|ENST00000322367,ens|ENST00000327702,ens|ENST00000335762,ens|ENST00000344100,ens|ENST00000347598,ens|ENST00000382698,ens|ENST00000399585,ens|…	240
CACNA1C	chr12	2786203	2786443	ccds|CCDS44787.1,ccds|CCDS44788.1,ccds|CCDS44789.1,ccds|CCDS44790.1,ccds|CCDS44791.1,ccds|CCDS44792.1,ccds|CCDS44793.1,ccds|CCDS44794.1,ccds|CCDS44795.1,ccds|CCDS44796.1,ccds|CCDS44797.1,ccds|CCDS44798.1,ccds|CCDS44799.1,ccds|CCDS44800.1,ccds|CCDS44801.1,ens|ENST00000322367,ens|ENST00000327702,ens|ENST00000335762,ens|ENST00000344100,ens|ENST00000347598,ens|ENST00000382698,ens|ENST00000399585,ens|…	240
CACNA1C	chr12	2786845	2787085	ccds|CCDS44787.1,ccds|CCDS44788.1,ccds|CCDS44789.1,ccds|CCDS44790.1,ccds|CCDS44791.1,ccds|CCDS44792.1,ccds|CCDS44793.1,ccds|CCDS44794.1,ccds|CCDS44795.1,ccds|CCDS44796.1,ccds|CCDS44797.1,ccds|CCDS44798.1,ccds|CCDS44799.1,ccds|CCDS44800.1,ccds|CCDS44801.1,ens|ENST00000322367,ens|ENST00000327702,ens|ENST00000335762,ens|ENST00000344100,ens|ENST00000347598,ens|ENST00000382698,ens|ENST00000399585,ens|…	240
CACNA1C	chr12	2788545	2789025	ccds|CCDS44787.1,ccds|CCDS44788.1,ccds|CCDS44789.1,ccds|CCDS44790.1,ccds|CCDS44791.1,ccds|CCDS44792.1,ccds|CCDS44793.1,ccds|CCDS44794.1,ccds|CCDS44795.1,ccds|CCDS44796.1,ccds|CCDS44797.1,ccds|CCDS44798.1,ccds|CCDS44799.1,ccds|CCDS44800.1,ccds|CCDS44801.1,ens|ENST00000322367,ens|ENST00000327702,ens|ENST00000335762,ens|ENST00000344100,ens|ENST00000347598,ens|ENST00000382698,ens|ENST00000399585,ens|…	480
CACNA1C	chr12	2789514	2789754	ccds|CCDS44787.1,ccds|CCDS44788.1,ccds|CCDS44789.1,ccds|CCDS44790.1,ccds|CCDS44791.1,ccds|CCDS44792.1,ccds|CCDS44793.1,ccds|CCDS44794.1,ccds|CCDS44795.1,ccds|CCDS44796.1,ccds|CCDS44797.1,ccds|CCDS44798.1,ccds|CCDS44799.1,ccds|CCDS44800.1,ccds|CCDS44801.1,ens|ENST00000322367,ens|ENST00000327702,ens|ENST00000335762,ens|ENST00000344100,ens|ENST00000347598,ens|ENST00000382698,ens|ENST00000399585,ens|…	240
CACNA1C	chr12	2791047	2791287	ccds|CCDS44787.1,ccds|CCDS44788.1,ccds|CCDS44789.1,ccds|CCDS44790.1,ccds|CCDS44791.1,ccds|CCDS44792.1,ccds|CCDS44793.1,ccds|CCDS44794.1,ccds|CCDS44795.1,ccds|CCDS44796.1,ccds|CCDS44797.1,ccds|CCDS44798.1,ccds|CCDS44799.1,ccds|CCDS44800.1,ccds|CCDS44801.1,ens|ENST00000322367,ens|ENST00000327702,ens|ENST00000335762,ens|ENST00000344100,ens|ENST00000347598,ens|ENST00000382698,ens|ENST00000399585,ens|…	240
CACNA1C	chr12	2791659	2791899	ccds|CCDS44787.1,ccds|CCDS44788.1,ccds|CCDS44789.1,ccds|CCDS44790.1,ccds|CCDS44791.1,ccds|CCDS44792.1,ccds|CCDS44793.1,ccds|CCDS44794.1,ccds|CCDS44795.1,ccds|CCDS44796.1,ccds|CCDS44797.1,ccds|CCDS44798.1,ccds|CCDS44799.1,ccds|CCDS44800.1,ccds|CCDS44801.1,ens|ENST00000322367,ens|ENST00000327702,ens|ENST00000335762,ens|ENST00000344100,ens|ENST00000347598,ens|ENST00000382698,ens|ENST00000399585,ens|…	240
CACNA1C	chr12	2794834	2795074	ccds|CCDS44787.1,ccds|CCDS44788.1,ccds|CCDS44789.1,ccds|CCDS44790.1,ccds|CCDS44791.1,ccds|CCDS44792.1,ccds|CCDS44793.1,ccds|CCDS44794.1,ccds|CCDS44795.1,ccds|CCDS44796.1,ccds|CCDS44797.1,ccds|CCDS44798.1,ccds|CCDS44799.1,ccds|CCDS44800.1,ccds|CCDS44801.1,ens|ENST00000322367,ens|ENST00000327702,ens|ENST00000335762,ens|ENST00000344100,ens|ENST00000347598,ens|ENST00000382698,ens|ENST00000399585,ens|…	240
CACNA1C	chr12	2795263	2795503	ccds|CCDS44787.1,ccds|CCDS44788.1,ccds|CCDS44789.1,ccds|CCDS44790.1,ccds|CCDS44791.1,ccds|CCDS44792.1,ccds|CCDS44793.1,ccds|CCDS44794.1,ccds|CCDS44795.1,ccds|CCDS44796.1,ccds|CCDS44797.1,ccds|CCDS44798.1,ccds|CCDS44799.1,ccds|CCDS44800.1,ccds|CCDS44801.1,ens|ENST00000322367,ens|ENST00000327702,ens|ENST00000335762,ens|ENST00000344100,ens|ENST00000347598,ens|ENST00000382698,ens|ENST00000399585,ens|…	240
CACNA1C	chr12	2797598	2797958	ccds|CCDS44787.1,ccds|CCDS44788.1,ccds|CCDS44789.1,ccds|CCDS44790.1,ccds|CCDS44791.1,ccds|CCDS44792.1,ccds|CCDS44793.1,ccds|CCDS44794.1,ccds|CCDS44795.1,ccds|CCDS44796.1,ccds|CCDS44797.1,ccds|CCDS44798.1,ccds|CCDS44799.1,ccds|CCDS44800.1,ccds|CCDS44801.1,ens|ENST00000322367,ens|ENST00000327702,ens|ENST00000335762,ens|ENST00000344100,ens|ENST00000347598,ens|ENST00000382698,ens|ENST00000399585,ens|…	360
CACNA1C	chr12	2800035	2805395	ccds|CCDS44787.1,ccds|CCDS44788.1,ccds|CCDS44789.1,ccds|CCDS44790.1,ccds|CCDS44791.1,ccds|CCDS44792.1,ccds|CCDS44793.1,ccds|CCDS44794.1,ccds|CCDS44795.1,ccds|CCDS44796.1,ccds|CCDS44797.1,ccds|CCDS44798.1,ccds|CCDS44799.1,ccds|CCDS44800.1,ccds|CCDS44801.1,ens|ENST00000322367,ens|ENST00000327702,ens|ENST00000335762,ens|ENST00000344100,ens|ENST00000347598,ens|ENST00000382698,ens|ENST00000399585,ens|…	5360
CACNA1F	chrX	49056591	49061831	ccds|CCDS35253.1,ens|ENST00000323022,ens|ENST00000376251,ens|ENST00000376265,ref|CACNA1F,ref|NM_005183	5240
CACNA1F	chrX	49062054	49062294	ccds|CCDS35253.1,ens|ENST00000323022,ens|ENST00000376251,ens|ENST00000376265,ref|CACNA1F,ref|NM_005183	240
CACNA1F	chrX	49062967	49063087	ccds|CCDS35253.1,ens|ENST00000323022,ens|ENST00000376251,ens|ENST00000376265,ref|CACNA1F,ref|NM_005183	120
CACNA1F	chrX	49063132	49063372	ccds|CCDS35253.1,ens|ENST00000323022,ens|ENST00000376251,ens|ENST00000376265,ref|CACNA1F,ref|NM_005183	240
CACNA1F	chrX	49063459	49063579	ccds|CCDS35253.1,ens|ENST00000323022,ens|ENST00000376251,ens|ENST00000376265,ref|CACNA1F,ref|NM_005183	120
CACNA1F	chrX	49064939	49065179	ccds|CCDS35253.1,ens|ENST00000323022,ens|ENST00000376251,ens|ENST00000376265,ref|CACNA1F,ref|NM_005183	240
CACNA1F	chrX	49065616	49065736	ccds|CCDS35253.1,ens|ENST00000323022,ens|ENST00000376251,ens|ENST00000376265,ens|ENST00000486943,ref|CACNA1F,ref|NM_005183	120
CACNA1F	chrX	49065790	49065910	ccds|CCDS35253.1,ens|ENST00000323022,ens|ENST00000376251,ens|ENST00000376265,ens|ENST00000486943,ref|CACNA1F,ref|NM_005183	120
CACNA1F	chrX	49066033	49066273	ccds|CCDS35253.1,ens|ENST00000323022,ens|ENST00000376251,ens|ENST00000376265,ens|ENST00000481035,ens|ENST00000486943,ref|CACNA1F,ref|NM_005183	240
CACNA1F	chrX	49066391	49066511	ccds|CCDS35253.1,ens|ENST00000323022,ens|ENST00000376251,ens|ENST00000376265,ens|ENST00000481035,ref|CACNA1F,ref|NM_005183	120
CACNA1F	chrX	49066751	49066871	ccds|CCDS35253.1,ens|ENST00000323022,ens|ENST00000376251,ens|ENST00000376265,ens|ENST00000481035,ref|CACNA1F,ref|NM_005183	120
CACNA1F	chrX	49067037	49067157	ccds|CCDS35253.1,ens|ENST00000323022,ens|ENST00000376251,ens|ENST00000376265,ens|ENST00000481035,ref|CACNA1F,ref|NM_005183	120
CACNA1F	chrX	49067368	49067608	ccds|CCDS35253.1,ens|ENST00000323022,ens|ENST00000376251,ens|ENST00000376265,ens|ENST00000481035,ref|CACNA1F,ref|NM_005183	240
CACNA1F	chrX	49067741	49067981	ccds|CCDS35253.1,ens|ENST00000323022,ens|ENST00000376251,ens|ENST00000376265,ref|CACNA1F,ref|NM_005183	240
CACNA1F	chrX	49068343	49068463	ccds|CCDS35253.1,ens|ENST00000323022,ens|ENST00000376251,ens|ENST00000376265,ref|CACNA1F,ref|NM_005183	120
CACNA1F	chrX	49068675	49068795	ccds|CCDS35253.1,ens|ENST00000323022,ens|ENST00000376251,ens|ENST00000376265,ref|CACNA1F,ref|NM_005183	120
CACNA1F	chrX	49069070	49069310	ccds|CCDS35253.1,ens|ENST00000323022,ens|ENST00000376251,ens|ENST00000376265,ref|CACNA1F,ref|NM_005183	240
CACNA1F	chrX	49069383	49069503	ccds|CCDS35253.1,ens|ENST00000323022,ens|ENST00000376251,ens|ENST00000376265,ref|CACNA1F,ref|NM_005183	120
CACNA1F	chrX	49070216	49070336	ccds|CCDS35253.1,ens|ENST00000323022,ens|ENST00000376251,ens|ENST00000376265,ref|CACNA1F,ref|NM_005183	120
CACNA1F	chrX	49070613	49070733	ccds|CCDS35253.1,ens|ENST00000323022,ens|ENST00000376251,ens|ENST00000376265,ref|CACNA1F,ref|NM_005183	120
CACNA1F	chrX	49071504	49071744	ccds|CCDS35253.1,ens|ENST00000323022,ens|ENST00000376251,ens|ENST00000376265,ref|CACNA1F,ref|NM_005183	240
CACNA1F	chrX	49071782	49072022	ccds|CCDS35253.1,ens|ENST00000323022,ens|ENST00000376251,ens|ENST00000376265,ref|CACNA1F,ref|NM_005183	240
CACNA1F	chrX	49072794	49073034	ccds|CCDS35253.1,ens|ENST00000323022,ens|ENST00000376251,ens|ENST00000376265,ref|CACNA1F,ref|NM_005183	240
CACNA1F	chrX	49074179	49074299	ccds|CCDS35253.1,ens|ENST00000323022,ens|ENST00000376251,ens|ENST00000376265,ref|CACNA1F,ref|NM_005183	120
CACNA1F	chrX	49074350	49074470	ccds|CCDS35253.1,ens|ENST00000323022,ens|ENST00000376251,ens|ENST00000376265,ref|CACNA1F,ref|NM_005183	120
CACNA1F	chrX	49074897	49075017	ccds|CCDS35253.1,ens|ENST00000323022,ens|ENST00000376251,ens|ENST00000376265,ref|CACNA1F,ref|NM_005183	120
CACNA1F	chrX	49075080	49075200	ccds|CCDS35253.1,ens|ENST00000323022,ens|ENST00000376251,ens|ENST00000376265,ref|CACNA1F,ref|NM_005183	120
CACNA1F	chrX	49075310	49075430	ccds|CCDS35253.1,ens|ENST00000323022,ens|ENST00000376251,ens|ENST00000376265,ref|CACNA1F,ref|NM_005183	120
CACNA1F	chrX	49075724	49075964	ccds|CCDS35253.1,ens|ENST00000323022,ens|ENST00000376251,ens|ENST00000376265,ref|CACNA1F,ref|NM_005183	240
CACNA1F	chrX	49076071	49076191	ccds|CCDS35253.1,ens|ENST00000323022,ens|ENST00000376251,ens|ENST00000376265,ref|CACNA1F,ref|NM_005183	120
CACNA1F	chrX	49076897	49077017	ccds|CCDS35253.1,ens|ENST00000323022,ens|ENST00000376251,ens|ENST00000376265,ref|CACNA1F,ref|NM_005183	120
CACNA1F	chrX	49077456	49077576	ccds|CCDS35253.1,ens|ENST00000323022,ens|ENST00000376251,ens|ENST00000376265,ref|CACNA1F,ref|NM_005183	120
CACNA1F	chrX	49078961	49079081	ccds|CCDS35253.1,ens|ENST00000323022,ens|ENST00000376251,ens|ENST00000376265,ens|ENST00000480889,ref|CACNA1F,ref|NM_005183	120
CACNA1F	chrX	49079116	49079356	ccds|CCDS35253.1,ens|ENST00000323022,ens|ENST00000376251,ens|ENST00000376265,ens|ENST00000480889,ref|CACNA1F,ref|NM_005183	240
CACNA1F	chrX	49079371	49079611	ccds|CCDS35253.1,ens|ENST00000323022,ens|ENST00000376251,ens|ENST00000376265,ens|ENST00000480889,ref|CACNA1F,ref|NM_005183	240
CACNA1F	chrX	49081215	49081455	ccds|CCDS35253.1,ens|ENST00000323022,ens|ENST00000376251,ens|ENST00000376265,ref|CACNA1F,ref|NM_005183	240
CACNA1F	chrX	49082330	49082570	ccds|CCDS35253.1,ens|ENST00000323022,ens|ENST00000376251,ens|ENST00000376265,ref|CACNA1F,ref|NM_005183	240
CACNA1F	chrX	49082631	49082751	ccds|CCDS35253.1,ens|ENST00000323022,ens|ENST00000376251,ens|ENST00000376265,ref|CACNA1F,ref|NM_005183	120
CACNA1F	chrX	49082857	49082977	ccds|CCDS35253.1,ens|ENST00000323022,ens|ENST00000376251,ens|ENST00000376265,ref|CACNA1F,ref|NM_005183	120
CACNA1F	chrX	49083057	49083177	ccds|CCDS35253.1,ens|ENST00000323022,ens|ENST00000376251,ens|ENST00000376265,ref|CACNA1F,ref|NM_005183	120
CACNA1F	chrX	49083373	49083613	ccds|CCDS35253.1,ens|ENST00000323022,ens|ENST00000376251,ens|ENST00000376265,ref|CACNA1F,ref|NM_005183	240
CACNA1F	chrX	49084489	49084609	ccds|CCDS35253.1,ens|ENST00000323022,ens|ENST00000376251,ens|ENST00000376265,ref|CACNA1F,ref|NM_005183	120
CACNA1F	chrX	49084690	49084930	ccds|CCDS35253.1,ens|ENST00000323022,ens|ENST00000376251,ens|ENST00000376265,ref|CACNA1F,ref|NM_005183	240
CACNA1F	chrX	49086637	49086877	ccds|CCDS35253.1,ens|ENST00000323022,ens|ENST00000376251,ens|ENST00000376265,ref|CACNA1F,ref|NM_005183	240
CACNA1F	chrX	49086879	49087119	ccds|CCDS35253.1,ens|ENST00000323022,ens|ENST00000376251,ens|ENST00000376265,ref|CACNA1F,ref|NM_005183	240
CACNA1F	chrX	49087261	49087501	ccds|CCDS35253.1,ens|ENST00000323022,ens|ENST00000376251,ens|ENST00000376265,ref|CACNA1F,ref|NM_005183	240
CACNA1F	chrX	49087656	49087776	ccds|CCDS35253.1,ens|ENST00000323022,ens|ENST00000376251,ens|ENST00000376265,ref|CACNA1F,ref|NM_005183	120
CACNA1F	chrX	49088084	49088444	ccds|CCDS35253.1,ens|ENST00000323022,ens|ENST00000376251,ens|ENST00000376265,ref|CACNA1F,ref|NM_005183	360
CACNA1F	chrX	49089698	49094818	ccds|CCDS35253.1,ens|ENST00000323022,ens|ENST00000376251,ens|ENST00000376265,ref|CACNA1F,ref|NM_005183	5120
CACNA1H	chr16	1198705	1204043	ccds|CCDS45375.1,ccds|CCDS45376.1,ens|ENST00000348261,ens|ENST00000356546,ens|ENST00000358590,ref|CACNA1H,ref|NM_001005407,ref|NM_021098	5338
CACNA1H	chr16	1244957	1245087	ccds|CCDS45375.1,ccds|CCDS45376.1,ens|ENST00000348261,ens|ENST00000356546,ens|ENST00000358590,ref|CACNA1H,ref|NM_001005407,ref|NM_021098	130
CACNA1H	chr16	1245390	1245618	ccds|CCDS45375.1,ccds|CCDS45376.1,ens|ENST00000348261,ens|ENST00000356546,ens|ENST00000358590,ref|CACNA1H,ref|NM_001005407,ref|NM_021098	228
CACNA1H	chr16	1245914	1246034	ccds|CCDS45375.1,ccds|CCDS45376.1,ens|ENST00000348261,ens|ENST00000356546,ens|ENST00000358590,ref|CACNA1H,ref|NM_001005407,ref|NM_021098	120
CACNA1H	chr16	1248501	1248795	ccds|CCDS45375.1,ccds|CCDS45376.1,ens|ENST00000348261,ens|ENST00000356546,ens|ENST00000358590,ref|CACNA1H,ref|NM_001005407,ref|NM_021098	294
CACNA1H	chr16	1250233	1250593	ccds|CCDS45375.1,ccds|CCDS45376.1,ens|ENST00000348261,ens|ENST00000356546,ens|ENST00000358590,ref|CACNA1H,ref|NM_001005407,ref|NM_021098	360
CACNA1H	chr16	1250701	1250821	ccds|CCDS45375.1,ccds|CCDS45376.1,ens|ENST00000348261,ens|ENST00000356546,ens|ENST00000358590,ref|CACNA1H,ref|NM_001005407,ref|NM_021098	120
CACNA1H	chr16	1251648	1252004	ccds|CCDS45375.1,ccds|CCDS45376.1,ens|ENST00000348261,ens|ENST00000356546,ens|ENST00000358590,ref|CACNA1H,ref|NM_001005407,ref|NM_021098	356
CACNA1H	chr16	1252039	1252490	ccds|CCDS45375.1,ccds|CCDS45376.1,ens|ENST00000348261,ens|ENST00000356546,ens|ENST00000358590,ref|CACNA1H,ref|NM_001005407,ref|NM_021098	451
CACNA1H	chr16	1253993	1254473	ccds|CCDS45375.1,ccds|CCDS45376.1,ens|ENST00000348261,ens|ENST00000356546,ens|ENST00000358590,ref|CACNA1H,ref|NM_001005407,ref|NM_021098	480
CACNA1H	chr16	1255069	1255309	ccds|CCDS45375.1,ccds|CCDS45376.1,ens|ENST00000348261,ens|ENST00000356546,ens|ENST00000358590,ref|CACNA1H,ref|NM_001005407,ref|NM_021098	240
CACNA1H	chr16	1256076	1256316	ccds|CCDS45375.1,ccds|CCDS45376.1,ens|ENST00000348261,ens|ENST00000356546,ens|ENST00000358590,ref|CACNA1H,ref|NM_001005407,ref|NM_021098	240
CACNA1H	chr16	1256998	1257183	ccds|CCDS45375.1,ccds|CCDS45376.1,ens|ENST00000348261,ens|ENST00000356546,ens|ENST00000358590,ref|CACNA1H,ref|NM_001005407,ref|NM_021098	185
CACNA1H	chr16	1257232	1257472	ccds|CCDS45375.1,ccds|CCDS45376.1,ens|ENST00000348261,ens|ENST00000356546,ens|ENST00000358590,ref|CACNA1H,ref|NM_001005407,ref|NM_021098	240
CACNA1H	chr16	1257754	1257874	ccds|CCDS45375.1,ccds|CCDS45376.1,ens|ENST00000348261,ens|ENST00000356546,ens|ENST00000358590,ref|CACNA1H,ref|NM_001005407,ref|NM_021098	120
CACNA1H	chr16	1257996	1258236	ccds|CCDS45375.1,ccds|CCDS45376.1,ens|ENST00000348261,ens|ENST00000356546,ens|ENST00000358590,ref|CACNA1H,ref|NM_001005407,ref|NM_021098	240
CACNA1H	chr16	1258981	1259461	ccds|CCDS45375.1,ccds|CCDS45376.1,ens|ENST00000348261,ens|ENST00000356546,ens|ENST00000358590,ref|CACNA1H,ref|NM_001005407,ref|NM_021098	480
CACNA1H	chr16	1259964	1260204	ccds|CCDS45375.1,ccds|CCDS45376.1,ens|ENST00000348261,ens|ENST00000356546,ens|ENST00000358590,ref|CACNA1H,ref|NM_001005407,ref|NM_021098	240
CACNA1H	chr16	1260311	1260551	ccds|CCDS45375.1,ccds|CCDS45376.1,ens|ENST00000348261,ens|ENST00000356546,ens|ENST00000358590,ref|CACNA1H,ref|NM_001005407,ref|NM_021098	240
CACNA1H	chr16	1260556	1260676	ccds|CCDS45375.1,ccds|CCDS45376.1,ens|ENST00000348261,ens|ENST00000356546,ens|ENST00000358590,ref|CACNA1H,ref|NM_001005407,ref|NM_021098	120
CACNA1H	chr16	1260758	1260998	ccds|CCDS45375.1,ccds|CCDS45376.1,ens|ENST00000348261,ens|ENST00000356546,ens|ENST00000358590,ref|CACNA1H,ref|NM_001005407,ref|NM_021098	240
CACNA1H	chr16	1261110	1261350	ccds|CCDS45375.1,ccds|CCDS45376.1,ens|ENST00000348261,ens|ENST00000356546,ens|ENST00000358590,ref|CACNA1H,ref|NM_001005407,ref|NM_021098	240
CACNA1H	chr16	1261423	1261663	ccds|CCDS45375.1,ccds|CCDS45376.1,ens|ENST00000348261,ens|ENST00000356546,ens|ENST00000358590,ref|CACNA1H,ref|NM_001005407,ref|NM_021098	240
CACNA1H	chr16	1261700	1261820	ccds|CCDS45375.1,ccds|CCDS45376.1,ens|ENST00000348261,ens|ENST00000356546,ens|ENST00000358590,ref|CACNA1H,ref|NM_001005407,ref|NM_021098	120
CACNA1H	chr16	1261921	1262161	ccds|CCDS45375.1,ccds|CCDS45376.1,ens|ENST00000348261,ens|ENST00000356546,ens|ENST00000358590,ref|CACNA1H,ref|NM_001005407,ref|NM_021098	240
CACNA1H	chr16	1262459	1262579	ccds|CCDS45375.1,ccds|CCDS45376.1,ens|ENST00000348261,ens|ENST00000356546,ens|ENST00000358590,ref|CACNA1H,ref|NM_001005407,ref|NM_021098	120
CACNA1H	chr16	1263735	1263975	ccds|CCDS45375.1,ccds|CCDS45376.1,ens|ENST00000348261,ens|ENST00000356546,ens|ENST00000358590,ref|CACNA1H,ref|NM_001005407,ref|NM_021098	240
CACNA1H	chr16	1264906	1265146	ccds|CCDS45375.1,ccds|CCDS45376.1,ens|ENST00000348261,ens|ENST00000356546,ens|ENST00000358590,ref|CACNA1H,ref|NM_001005407,ref|NM_021098	240
CACNA1H	chr16	1265188	1265428	ccds|CCDS45375.1,ccds|CCDS45376.1,ens|ENST00000348261,ens|ENST00000356546,ens|ENST00000358590,ref|CACNA1H,ref|NM_001005407,ref|NM_021098	240
CACNA1H	chr16	1265497	1265617	ccds|CCDS45375.1,ccds|CCDS45376.1,ens|ENST00000348261,ens|ENST00000356546,ens|ENST00000358590,ref|CACNA1H,ref|NM_001005407,ref|NM_021098	120
CACNA1H	chr16	1266910	1267030	ccds|CCDS45375.1,ccds|CCDS45376.1,ens|ENST00000348261,ens|ENST00000356546,ens|ENST00000358590,ref|CACNA1H,ref|NM_001005407,ref|NM_021098	120
CACNA1H	chr16	1267859	1268099	ccds|CCDS45375.1,ccds|CCDS45376.1,ens|ENST00000348261,ens|ENST00000356546,ens|ENST00000358590,ref|CACNA1H,ref|NM_001005407,ref|NM_021098	240
CACNA1H	chr16	1268190	1268670	ccds|CCDS45375.1,ccds|CCDS45376.1,ens|ENST00000348261,ens|ENST00000356546,ens|ENST00000358590,ref|CACNA1H,ref|NM_001005407,ref|NM_021098	480
CACNA1H	chr16	1268940	1269169	ccds|CCDS45375.1,ccds|CCDS45376.1,ens|ENST00000348261,ens|ENST00000356546,ens|ENST00000358590,ref|CACNA1H,ref|NM_001005407,ref|NM_021098	229
CACNA1H	chr16	1269947	1271027	ccds|CCDS45375.1,ccds|CCDS45376.1,ens|ENST00000348261,ens|ENST00000356546,ens|ENST00000358590,ref|CACNA1H,ref|NM_001005407,ref|NM_021098	1080
CACNA1H	chr16	1271761	1277388	ccds|CCDS10430.1,ens|ENST00000234798,ens|ENST00000348261,ens|ENST00000356546,ens|ENST00000358590,ref|CACNA1H,ref|NM_001005407,ref|NM_012467,ref|NM_021098,ref|TPSG1	5627
CADPS2	chr7	121955185	121960425	ccds|CCDS47691.1,ens|ENST00000313070,ens|ENST00000334010,ens|ENST00000397721,ens|ENST00000412584,ens|ENST00000420900,ens|ENST00000449022,ens|ENST00000462699,ref|CADPS2,ref|NM_001009571,ref|NM_001167940,ref|NM_017954	5240
CADPS2	chr7	121965462	121965702	ccds|CCDS47691.1,ens|ENST00000313070,ens|ENST00000334010,ens|ENST00000397721,ens|ENST00000412584,ens|ENST00000420900,ens|ENST00000449022,ens|ENST00000462699,ref|CADPS2,ref|NM_001009571,ref|NM_001167940,ref|NM_017954	240
CADPS2	chr7	121985561	121985801	ccds|CCDS47691.1,ens|ENST00000313070,ens|ENST00000334010,ens|ENST00000397721,ens|ENST00000412584,ens|ENST00000420900,ens|ENST00000449022,ens|ENST00000462699,ens|ENST00000482375,ref|CADPS2,ref|NM_001009571,ref|NM_001167940,ref|NM_017954	240
CADPS2	chr7	122000797	122000917	ccds|CCDS47691.1,ens|ENST00000313070,ens|ENST00000334010,ens|ENST00000397721,ens|ENST00000412584,ens|ENST00000420900,ens|ENST00000449022,ens|ENST00000462699,ens|ENST00000482375,ref|CADPS2,ref|NM_001009571,ref|NM_001167940,ref|NM_017954	120
CADPS2	chr7	122000965	122001085	ccds|CCDS47691.1,ens|ENST00000313070,ens|ENST00000334010,ens|ENST00000397721,ens|ENST00000412584,ens|ENST00000420900,ens|ENST00000449022,ens|ENST00000462699,ens|ENST00000482375,ref|CADPS2,ref|NM_001009571,ref|NM_001167940,ref|NM_017954	120
CADPS2	chr7	122019398	122019600	ccds|CCDS47691.1,ens|ENST00000313070,ens|ENST00000334010,ens|ENST00000397721,ens|ENST00000412584,ens|ENST00000420900,ens|ENST00000449022,ens|ENST00000462699,ref|CADPS2,ref|NM_001009571,ref|NM_001167940,ref|NM_017954	202
CADPS2	chr7	122027027	122027273	ccds|CCDS47691.1,ens|ENST00000313070,ens|ENST00000334010,ens|ENST00000397721,ens|ENST00000412584,ens|ENST00000420900,ens|ENST00000449022,ens|ENST00000462699,ref|CADPS2,ref|NM_001009571,ref|NM_001167940,ref|NM_017954	246
CADPS2	chr7	122028594	122028834	ccds|CCDS47691.1,ens|ENST00000313070,ens|ENST00000334010,ens|ENST00000397721,ens|ENST00000412584,ens|ENST00000420900,ens|ENST00000449022,ens|ENST00000462699,ref|CADPS2,ref|NM_001009571,ref|NM_001167940,ref|NM_017954	240
CADPS2	chr7	122033189	122033429	ccds|CCDS47691.1,ens|ENST00000313070,ens|ENST00000334010,ens|ENST00000397721,ens|ENST00000412584,ens|ENST00000420900,ens|ENST00000449022,ens|ENST00000462699,ref|CADPS2,ref|NM_001009571,ref|NM_001167940,ref|NM_017954	240
CADPS2	chr7	122033445	122033685	ccds|CCDS47691.1,ens|ENST00000313070,ens|ENST00000334010,ens|ENST00000397721,ens|ENST00000412584,ens|ENST00000420900,ens|ENST00000449022,ens|ENST00000462699,ref|CADPS2,ref|NM_001009571,ref|NM_001167940,ref|NM_017954	240
CADPS2	chr7	122047551	122047791	ccds|CCDS47691.1,ens|ENST00000313070,ens|ENST00000334010,ens|ENST00000397721,ens|ENST00000412584,ens|ENST00000420900,ens|ENST00000449022,ens|ENST00000462699,ref|CADPS2,ref|NM_001009571,ref|NM_001167940,ref|NM_017954	240
CADPS2	chr7	122054065	122054185	ccds|CCDS47691.1,ens|ENST00000313070,ens|ENST00000334010,ens|ENST00000397721,ens|ENST00000412584,ens|ENST00000420900,ens|ENST00000449022,ens|ENST00000462699,ref|CADPS2,ref|NM_001009571,ref|NM_001167940,ref|NM_017954	120
CADPS2	chr7	122056046	122056286	ccds|CCDS47691.1,ens|ENST00000313070,ens|ENST00000334010,ens|ENST00000397721,ens|ENST00000412584,ens|ENST00000420900,ens|ENST00000449022,ens|ENST00000462699,ref|CADPS2,ref|NM_001009571,ref|NM_001167940,ref|NM_017954	240
CADPS2	chr7	122078326	122078576	ccds|CCDS47691.1,ens|ENST00000313070,ens|ENST00000334010,ens|ENST00000397721,ens|ENST00000412584,ens|ENST00000420900,ens|ENST00000449022,ens|ENST00000462699,ref|CADPS2,ref|NM_001009571,ref|NM_001167940,ref|NM_017954	250
CADPS2	chr7	122081537	122081657	ccds|CCDS47691.1,ens|ENST00000313070,ens|ENST00000334010,ens|ENST00000397721,ens|ENST00000412584,ens|ENST00000420900,ens|ENST00000449022,ref|CADPS2,ref|NM_001009571,ref|NM_001167940,ref|NM_017954	120
CADPS2	chr7	122091418	122091546	ccds|CCDS47691.1,ens|ENST00000313070,ens|ENST00000334010,ens|ENST00000397721,ens|ENST00000412584,ens|ENST00000420900,ens|ENST00000449022,ref|CADPS2,ref|NM_001009571,ref|NM_001167940,ref|NM_017954	128
CADPS2	chr7	122111402	122111642	ccds|CCDS47691.1,ens|ENST00000313070,ens|ENST00000334010,ens|ENST00000397721,ens|ENST00000412584,ens|ENST00000420900,ens|ENST00000449022,ref|CADPS2,ref|NM_001009571,ref|NM_001167940,ref|NM_017954	240
CADPS2	chr7	122114382	122114622	ccds|CCDS47691.1,ens|ENST00000313070,ens|ENST00000334010,ens|ENST00000397721,ens|ENST00000412584,ens|ENST00000420900,ens|ENST00000449022,ref|CADPS2,ref|NM_001009571,ref|NM_001167940,ref|NM_017954	240
CADPS2	chr7	122120849	122120969	ccds|CCDS47691.1,ens|ENST00000313070,ens|ENST00000334010,ens|ENST00000397721,ens|ENST00000412584,ens|ENST00000420900,ens|ENST00000449022,ref|CADPS2,ref|NM_001009571,ref|NM_001167940,ref|NM_017954	120
CADPS2	chr7	122130110	122130354	ccds|CCDS47691.1,ens|ENST00000313070,ens|ENST00000334010,ens|ENST00000397721,ens|ENST00000412584,ens|ENST00000420900,ens|ENST00000449022,ref|CADPS2,ref|NM_001009571,ref|NM_001167940,ref|NM_017954	244
CADPS2	chr7	122131299	122131539	ccds|CCDS47691.1,ens|ENST00000313070,ens|ENST00000334010,ens|ENST00000397721,ens|ENST00000412584,ens|ENST00000420900,ens|ENST00000449022,ref|CADPS2,ref|NM_001009571,ref|NM_001167940,ref|NM_017954,ens|ENST00000476131	240
CADPS2	chr7	122153275	122153395	ccds|CCDS47691.1,ens|ENST00000313070,ens|ENST00000334010,ens|ENST00000397721,ens|ENST00000412584,ens|ENST00000420900,ens|ENST00000449022,ens|ENST00000476131,ref|CADPS2,ref|NM_001009571,ref|NM_001167940,ref|NM_017954	120
CADPS2	chr7	122194553	122194793	ccds|CCDS47691.1,ens|ENST00000313070,ens|ENST00000334010,ens|ENST00000397721,ens|ENST00000412584,ens|ENST00000420900,ens|ENST00000449022,ens|ENST00000476131,ref|CADPS2,ref|NM_001009571,ref|NM_001167940,ref|NM_017954	240
CADPS2	chr7	122221168	122221408	ccds|CCDS47691.1,ens|ENST00000313070,ens|ENST00000334010,ens|ENST00000397721,ens|ENST00000412584,ens|ENST00000420900,ens|ENST00000449022,ens|ENST00000476131,ref|CADPS2,ref|NM_001009571,ref|NM_001167940,ref|NM_017954	240
CADPS2	chr7	122255173	122255413	ccds|CCDS47691.1,ens|ENST00000313070,ens|ENST00000334010,ens|ENST00000397721,ens|ENST00000412584,ens|ENST00000420900,ens|ENST00000449022,ref|CADPS2,ref|NM_001009571,ref|NM_001167940,ref|NM_017954	240
CADPS2	chr7	122261469	122261774	ccds|CCDS47691.1,ens|ENST00000313070,ens|ENST00000334010,ens|ENST00000397721,ens|ENST00000412584,ens|ENST00000420900,ens|ENST00000449022,ref|CADPS2,ref|NM_001009571,ref|NM_001167940,ref|NM_017954	305
CADPS2	chr7	122269281	122269401	ccds|CCDS47691.1,ens|ENST00000313070,ens|ENST00000334010,ens|ENST00000412584,ens|ENST00000420900,ens|ENST00000449022,ref|CADPS2,ref|NM_001009571,ref|NM_001167940,ref|NM_017954	120
CADPS2	chr7	122303273	122303625	ccds|CCDS47691.1,ens|ENST00000313070,ens|ENST00000334010,ens|ENST00000412584,ens|ENST00000420900,ens|ENST00000449022,ref|CADPS2,ref|NM_001009571,ref|NM_001167940,ref|NM_017954	352
CADPS2	chr7	122321482	122321780	ccds|CCDS47691.1,ens|ENST00000313070,ens|ENST00000334010,ens|ENST00000412584,ens|ENST00000418867,ens|ENST00000420900,ens|ENST00000449022,ens|ENST00000473326,ref|CADPS2,ref|NM_001009571,ref|NM_001167940,ref|NM_017954	298
CADPS2	chr7	122337806	122339006	ccds|CCDS47691.1,ccds|CCDS5784.1,ens|ENST00000313070,ens|ENST00000334010,ens|ENST00000340112,ens|ENST00000412584,ens|ENST00000420900,ens|ENST00000449022,ref|CADPS2,ref|NM_001009571,ref|NM_001167940,ref|NM_017954,ref|NM_139175,ref|RNF133	1200
CADPS2	chr7	122341865	122342825	ccds|CCDS47691.1,ccds|CCDS47692.1,ens|ENST00000313070,ens|ENST00000334010,ens|ENST00000412584,ens|ENST00000420900,ens|ENST00000434824,ens|ENST00000447240,ens|ENST00000449022,ref|CADPS2,ref|NM_001009571,ref|NM_001167940,ref|NM_017954,ref|NM_198085,ref|RNF148	960
CADPS2	chr7	122376945	122377185	ccds|CCDS47691.1,ens|ENST00000313070,ens|ENST00000334010,ens|ENST00000412584,ens|ENST00000420900,ens|ENST00000449022,ref|CADPS2,ref|NM_001009571,ref|NM_001167940,ref|NM_017954	240
CADPS2	chr7	122526015	122526228	ccds|CCDS47691.1,ens|ENST00000313070,ens|ENST00000334010,ens|ENST00000412584,ens|ENST00000420900,ens|ENST00000449022,ref|CADPS2,ref|NM_001009571,ref|NM_001167940,ref|NM_017954	213
CADPS2	chr7	122526337	122531457	ccds|CCDS47691.1,ens|ENST00000313070,ens|ENST00000334010,ens|ENST00000412584,ens|ENST00000420900,ens|ENST00000449022,ref|CADPS2,ref|NM_001009571,ref|NM_001167940,ref|NM_017954	5120
CDH8	chr16	61682458	61688058	ccds|CCDS10802.1,ens|ENST00000299345,ens|ENST00000394178,ref|CDH8,ref|NM_001796	5600
CDH8	chr16	61689319	61689679	ccds|CCDS10802.1,ens|ENST00000299345,ens|ENST00000394178,ref|CDH8,ref|NM_001796	360
CDH8	chr16	61747683	61747923	ccds|CCDS10802.1,ens|ENST00000299345,ens|ENST00000394178,ref|CDH8,ref|NM_001796	240
CDH8	chr16	61760938	61761276	ccds|CCDS10802.1,ens|ENST00000299345,ens|ENST00000394178,ens|ENST00000425507,ref|CDH8,ref|NM_001796	338
CDH8	chr16	61823197	61823437	ccds|CCDS10802.1,ens|ENST00000299345,ens|ENST00000394178,ens|ENST00000425507,ref|CDH8,ref|NM_001796	240
CDH8	chr16	61851329	61851763	ccds|CCDS10802.1,ens|ENST00000299345,ens|ENST00000394178,ens|ENST00000425507,ref|CDH8,ref|NM_001796	434
CDH8	chr16	61854803	61855043	ccds|CCDS10802.1,ens|ENST00000299345,ens|ENST00000394178,ens|ENST00000425507,ref|CDH8,ref|NM_001796	240
CDH8	chr16	61858824	61859119	ccds|CCDS10802.1,ens|ENST00000299345,ens|ENST00000394178,ens|ENST00000425507,ref|CDH8,ref|NM_001796	295
CDH8	chr16	61890962	61891202	ccds|CCDS10802.1,ens|ENST00000299345,ens|ENST00000394178,ens|ENST00000425507,ref|CDH8,ref|NM_001796	240
CDH8	chr16	61935049	61935409	ccds|CCDS10802.1,ens|ENST00000299345,ens|ENST00000394178,ens|ENST00000425507,ref|CDH8,ref|NM_001796	360
CDH8	chr16	62054971	62060361	ccds|CCDS10802.1,ens|ENST00000299345,ens|ENST00000394178,ens|ENST00000425507,ref|CDH8,ref|NM_001796	5390
CDH9	chr5	26876188	26881788	ccds|CCDS3893.1,ens|ENST00000231021,ref|CDH9,ref|NM_016279	5600
CDH9	chr5	26885638	26886201	ccds|CCDS3893.1,ens|ENST00000231021,ref|CDH9,ref|NM_016279	563
CDH9	chr5	26889885	26890125	ccds|CCDS3893.1,ens|ENST00000231021,ref|CDH9,ref|NM_016279	240
CDH9	chr5	26890484	26890724	ccds|CCDS3893.1,ens|ENST00000231021,ref|CDH9,ref|NM_016279	240
CDH9	chr5	26902531	26902891	ccds|CCDS3893.1,ens|ENST00000231021,ref|CDH9,ref|NM_016279	360
CDH9	chr5	26903719	26903959	ccds|CCDS3893.1,ens|ENST00000231021,ref|CDH9,ref|NM_016279	240
CDH9	chr5	26906031	26906271	ccds|CCDS3893.1,ens|ENST00000231021,ref|CDH9,ref|NM_016279	240
CDH9	chr5	26906746	26907007	ccds|CCDS3893.1,ens|ENST00000231021,ref|CDH9,ref|NM_016279	261
CDH9	chr5	26915704	26916064	ccds|CCDS3893.1,ens|ENST00000231021,ref|CDH9,ref|NM_016279	360
CDH9	chr5	26988176	26993446	ccds|CCDS3893.1,ens|ENST00000231021,ref|CDH9,ref|NM_016279	5270
CDKL5	chrX	18520188	18525308	ccds|CCDS14186.1,ens|ENST00000379989,ens|ENST00000379996,ref|CDKL5,ref|NM_001037343,ref|NM_003159	5120
CDKL5	chrX	18528896	18529016	ccds|CCDS14186.1,ens|ENST00000379989,ens|ENST00000379996,ref|CDKL5,ref|NM_001037343,ref|NM_003159	120
CDKL5	chrX	18582495	18582645	ccds|CCDS14186.1,ens|ENST00000379989,ens|ENST00000379996,ref|CDKL5,ref|NM_001037343,ref|NM_003159	150
CDKL5	chrX	18593391	18593661	ccds|CCDS14186.1,ens|ENST00000379989,ens|ENST00000379996,ref|CDKL5,ref|NM_001037343,ref|NM_003159	270
CDKL5	chrX	18597907	18598147	ccds|CCDS14186.1,ens|ENST00000379989,ens|ENST00000379996,ref|CDKL5,ref|NM_001037343,ref|NM_003159	240
CDKL5	chrX	18599980	18600100	ccds|CCDS14186.1,ens|ENST00000379989,ens|ENST00000379996,ref|CDKL5,ref|NM_001037343,ref|NM_003159	120
CDKL5	chrX	18602337	18602487	ccds|CCDS14186.1,ens|ENST00000379989,ens|ENST00000379996,ref|CDKL5,ref|NM_001037343,ref|NM_003159	150
CDKL5	chrX	18606048	18606288	ccds|CCDS14186.1,ens|ENST00000379989,ens|ENST00000379996,ref|CDKL5,ref|NM_001037343,ref|NM_003159	240
CDKL5	chrX	18613447	18613567	ccds|CCDS14186.1,ens|ENST00000379989,ens|ENST00000379996,ref|CDKL5,ref|NM_001037343,ref|NM_003159	120
CDKL5	chrX	18616507	18616777	ccds|CCDS14186.1,ens|ENST00000379989,ens|ENST00000379996,ref|CDKL5,ref|NM_001037343,ref|NM_003159	270
CDKL5	chrX	18621964	18623044	ccds|CCDS14186.1,ens|ENST00000379989,ens|ENST00000379996,ens|ENST00000463994,ref|CDKL5,ref|NM_001037343,ref|NM_003159	1080
CDKL5	chrX	18626921	18627041	ccds|CCDS14186.1,ens|ENST00000379989,ens|ENST00000379996,ens|ENST00000463994,ref|CDKL5,ref|NM_001037343,ref|NM_003159	120
CDKL5	chrX	18627547	18627697	ccds|CCDS14186.1,ens|ENST00000379989,ens|ENST00000379996,ens|ENST00000463994,ref|CDKL5,ref|NM_001037343,ref|NM_003159	150
CDKL5	chrX	18631239	18631453	ccds|CCDS14186.1,ens|ENST00000379989,ens|ENST00000379996,ens|ENST00000463994,ref|CDKL5,ref|NM_001037343,ref|NM_003159	214
CDKL5	chrX	18637976	18638096	ccds|CCDS14186.1,ens|ENST00000379989,ens|ENST00000379996,ens|ENST00000463994,ref|CDKL5,ref|NM_001037343,ref|NM_003159	120
CDKL5	chrX	18643187	18643427	ccds|CCDS14186.1,ens|ENST00000379989,ens|ENST00000379996,ref|CDKL5,ref|NM_001037343,ref|NM_003159	240
CDKL5	chrX	18646448	18646718	ccds|CCDS14186.1,ens|ENST00000379989,ens|ENST00000379996,ref|CDKL5,ref|NM_001037343,ref|NM_003159	270
CDKL5	chrX	18660049	18660319	ccds|CCDS14186.1,ccds|CCDS14187.1,ens|ENST00000379984,ens|ENST00000379989,ens|ENST00000379996,ens|ENST00000476595,ref|CDKL5,ref|NM_000330,ref|NM_001037343,ref|NM_003159,ref|RS1	270
CDKL5	chrX	18662527	18662767	ccds|CCDS14186.1,ccds|CCDS14187.1,ens|ENST00000379984,ens|ENST00000379989,ens|ENST00000379996,ens|ENST00000476595,ref|CDKL5,ref|NM_000330,ref|NM_001037343,ref|NM_003159,ref|RS1	240
CDKL5	chrX	18664078	18664228	ccds|CCDS14186.1,ccds|CCDS14187.1,ens|ENST00000379984,ens|ENST00000379989,ens|ENST00000379996,ens|ENST00000476595,ref|CDKL5,ref|NM_000330,ref|NM_001037343,ref|NM_003159,ref|RS1	150
CDKL5	chrX	18665261	18665501	ccds|CCDS14186.1,ccds|CCDS14187.1,ens|ENST00000379984,ens|ENST00000379989,ens|ENST00000379996,ens|ENST00000476595,ref|CDKL5,ref|NM_000330,ref|NM_001037343,ref|NM_003159,ref|RS1	240
CDKL5	chrX	18668500	18668730	ccds|CCDS14186.1,ccds|CCDS14187.1,ens|ENST00000379984,ens|ENST00000379989,ens|ENST00000379996,ens|ENST00000476595,ref|CDKL5,ref|NM_000330,ref|NM_001037343,ref|NM_003159,ref|RS1	230
CDKL5	chrX	18671517	18676667	ccds|CCDS14186.1,ccds|CCDS14187.1,ens|ENST00000379984,ens|ENST00000379989,ens|ENST00000379996,ref|CDKL5,ref|NM_000330,ref|NM_001037343,ref|NM_003159,ref|RS1	5150
CHD7	chr8	61599360	61604480	ens|ENST00000307121,ens|ENST00000410530,ens|ENST00000423902,ens|ENST00000453098,ref|CHD7,ref|NM_017780	5120
CHD7	chr8	61604610	61604730	ens|ENST00000307121,ens|ENST00000423902,ens|ENST00000453098,ref|CHD7,ref|NM_017780	120
CHD7	chr8	61653923	61655723	ccds|CCDS47865.1,ens|ENST00000307121,ens|ENST00000423902,ens|ENST00000453098,ref|CHD7,ref|NM_017780	1800
CHD7	chr8	61693533	61694013	ccds|CCDS47865.1,ens|ENST00000307121,ens|ENST00000423902,ens|ENST00000453098,ref|CHD7,ref|NM_017780	480
CHD7	chr8	61707495	61707735	ccds|CCDS47865.1,ens|ENST00000307121,ens|ENST00000423902,ens|ENST00000453098,ref|CHD7,ref|NM_017780	240
CHD7	chr8	61712895	61713135	ccds|CCDS47865.1,ens|ENST00000307121,ens|ENST00000423902,ens|ENST00000453098,ref|CHD7,ref|NM_017780	240
CHD7	chr8	61714059	61714179	ccds|CCDS47865.1,ens|ENST00000307121,ens|ENST00000423902,ens|ENST00000453098,ref|CHD7,ref|NM_017780	120
CHD7	chr8	61720743	61720863	ccds|CCDS47865.1,ens|ENST00000307121,ens|ENST00000423902,ens|ENST00000453098,ref|CHD7,ref|NM_017780	120
CHD7	chr8	61728882	61729122	ccds|CCDS47865.1,ens|ENST00000307121,ens|ENST00000423902,ens|ENST00000453098,ref|CHD7,ref|NM_017780	240
CHD7	chr8	61732547	61732667	ccds|CCDS47865.1,ens|ENST00000307121,ens|ENST00000423902,ens|ENST00000453098,ref|CHD7,ref|NM_017780	120
CHD7	chr8	61734304	61734763	ccds|CCDS47865.1,ens|ENST00000307121,ens|ENST00000423902,ens|ENST00000453098,ref|CHD7,ref|NM_017780	459
CHD7	chr8	61735003	61735363	ccds|CCDS47865.1,ens|ENST00000307121,ens|ENST00000423902,ens|ENST00000453098,ref|CHD7,ref|NM_017780	360
CHD7	chr8	61736366	61736606	ccds|CCDS47865.1,ens|ENST00000307121,ens|ENST00000423902,ens|ENST00000453098,ref|CHD7,ref|NM_017780	240
CHD7	chr8	61741173	61741413	ccds|CCDS47865.1,ens|ENST00000307121,ens|ENST00000423902,ref|CHD7,ref|NM_017780	240
CHD7	chr8	61742828	61743188	ccds|CCDS47865.1,ens|ENST00000307121,ens|ENST00000423902,ref|CHD7,ref|NM_017780	360
CHD7	chr8	61748616	61748856	ccds|CCDS47865.1,ens|ENST00000307121,ens|ENST00000423902,ref|CHD7,ref|NM_017780	240
CHD7	chr8	61749353	61749593	ccds|CCDS47865.1,ens|ENST00000307121,ens|ENST00000423902,ref|CHD7,ref|NM_017780	240
CHD7	chr8	61750198	61750430	ccds|CCDS47865.1,ens|ENST00000307121,ens|ENST00000423902,ref|CHD7,ref|NM_017780	232
CHD7	chr8	61750623	61750844	ccds|CCDS47865.1,ens|ENST00000307121,ens|ENST00000423902,ref|CHD7,ref|NM_017780	221
CHD7	chr8	61754137	61754377	ccds|CCDS47865.1,ens|ENST00000307121,ens|ENST00000423902,ref|CHD7,ref|NM_017780	240
CHD7	chr8	61754388	61754628	ccds|CCDS47865.1,ens|ENST00000307121,ens|ENST00000423902,ref|CHD7,ref|NM_017780	240
CHD7	chr8	61757402	61757642	ccds|CCDS47865.1,ens|ENST00000307121,ens|ENST00000423902,ref|CHD7,ref|NM_017780	240
CHD7	chr8	61757768	61758008	ccds|CCDS47865.1,ens|ENST00000307121,ens|ENST00000423902,ref|CHD7,ref|NM_017780	240
CHD7	chr8	61761058	61761178	ccds|CCDS47865.1,ens|ENST00000307121,ens|ENST00000423902,ref|CHD7,ref|NM_017780	120
CHD7	chr8	61761541	61761781	ccds|CCDS47865.1,ens|ENST00000307121,ens|ENST00000423902,ref|CHD7,ref|NM_017780	240
CHD7	chr8	61762996	61763236	ccds|CCDS47865.1,ens|ENST00000307121,ens|ENST00000423902,ref|CHD7,ref|NM_017780	240
CHD7	chr8	61763566	61763686	ccds|CCDS47865.1,ens|ENST00000307121,ens|ENST00000423902,ref|CHD7,ref|NM_017780	120
CHD7	chr8	61763789	61763911	ccds|CCDS47865.1,ens|ENST00000307121,ens|ENST00000423902,ref|CHD7,ref|NM_017780	122
CHD7	chr8	61764514	61764874	ccds|CCDS47865.1,ens|ENST00000307121,ens|ENST00000423902,ref|CHD7,ref|NM_017780	360
CHD7	chr8	61765040	61765280	ccds|CCDS47865.1,ens|ENST00000307121,ens|ENST00000423902,ref|CHD7,ref|NM_017780	240
CHD7	chr8	61765363	61766083	ccds|CCDS47865.1,ens|ENST00000307121,ens|ENST00000423902,ref|CHD7,ref|NM_017780	720
CHD7	chr8	61766881	61767121	ccds|CCDS47865.1,ens|ENST00000307121,ens|ENST00000423902,ref|CHD7,ref|NM_017780	240
CHD7	chr8	61768467	61768827	ccds|CCDS47865.1,ens|ENST00000307121,ens|ENST00000423902,ref|CHD7,ref|NM_017780	360
CHD7	chr8	61768985	61769465	ccds|CCDS47865.1,ens|ENST00000307121,ens|ENST00000423902,ref|CHD7,ref|NM_017780	480
CHD7	chr8	61773449	61773686	ccds|CCDS47865.1,ens|ENST00000307121,ens|ENST00000423902,ref|CHD7,ref|NM_017780	237
CHD7	chr8	61774704	61774944	ccds|CCDS47865.1,ens|ENST00000307121,ens|ENST00000423902,ref|CHD7,ref|NM_017780	240
CHD7	chr8	61775038	61775278	ccds|CCDS47865.1,ens|ENST00000307121,ens|ENST00000423902,ref|CHD7,ref|NM_017780	240
CHD7	chr8	61777553	61783513	ccds|CCDS47865.1,ens|ENST00000307121,ens|ENST00000423902,ref|CHD7,ref|NM_017780	5960
CHRNA2	chr8	27314088	27319328	ccds|CCDS6059.1,ens|ENST00000240132,ens|ENST00000407991,ref|CHRNA2,ref|NM_000742	5240
CHRNA2	chr8	27320432	27321542	ccds|CCDS6059.1,ens|ENST00000240132,ens|ENST00000407991,ref|CHRNA2,ref|NM_000742	1110
CHRNA2	chr8	27324710	27324860	ccds|CCDS6059.1,ens|ENST00000240132,ens|ENST00000407991,ref|CHRNA2,ref|NM_000742	150
CHRNA2	chr8	27326813	27326933	ccds|CCDS6059.1,ens|ENST00000240132,ens|ENST00000407991,ref|CHRNA2,ref|NM_000742	120
CHRNA2	chr8	27327267	27327507	ccds|CCDS6059.1,ens|ENST00000240132,ens|ENST00000407991,ref|CHRNA2,ref|NM_000742	240
CHRNA2	chr8	27328448	27333598	ccds|CCDS6059.1,ens|ENST00000240132,ens|ENST00000407991,ref|CHRNA2,ref|NM_000742	5150
CHRNA7	chr15	32317764	32322884	ccds|CCDS10027.1,ens|ENST00000306901,ens|ENST00000449991,ens|ENST00000455693,ref|CHRNA7,ref|NM_000746	5120
CHRNA7	chr15	32323020	32323290	ccds|CCDS10027.1,ens|ENST00000306901,ens|ENST00000449991,ens|ENST00000455693,ref|CHRNA7,ref|NM_000746	270
CHRNA7	chr15	32393467	32393617	ccds|CCDS10027.1,ens|ENST00000306901,ens|ENST00000449991,ens|ENST00000454250,ens|ENST00000455693,ref|CHRNA7,ref|NM_000746	150
CHRNA7	chr15	32403985	32404105	ccds|CCDS10027.1,ens|ENST00000306901,ens|ENST00000449991,ens|ENST00000454250,ens|ENST00000455693,ref|CHRNA7,ref|NM_000746	120
CHRNA7	chr15	32446087	32446207	ccds|CCDS10027.1,ens|ENST00000306901,ens|ENST00000454016,ens|ENST00000454250,ens|ENST00000455693,ref|CHRNA7,ref|NM_000746	120
CHRNA7	chr15	32449772	32450012	ccds|CCDS10027.1,ens|ENST00000306901,ens|ENST00000437966,ens|ENST00000454016,ens|ENST00000455693,ref|CHRNA7,ref|NM_000746	240
CHRNA7	chr15	32450589	32450830	ccds|CCDS10027.1,ens|ENST00000306901,ens|ENST00000437966,ens|ENST00000454016,ens|ENST00000455693,ref|CHRNA7,ref|NM_000746	241
CHRNA7	chr15	32451752	32451873	ccds|CCDS10027.1,ens|ENST00000306901,ens|ENST00000437966,ens|ENST00000454016,ens|ENST00000455693,ref|CHRNA7,ref|NM_000746	121
CHRNA7	chr15	32455421	32455541	ccds|CCDS10027.1,ens|ENST00000306901,ens|ENST00000437966,ens|ENST00000454016,ens|ENST00000455693,ref|CHRNA7,ref|NM_000746	120
CHRNA7	chr15	32460099	32465700	ccds|CCDS10027.1,ens|ENST00000306901,ens|ENST00000437966,ens|ENST00000454016,ens|ENST00000455693,ref|CHRNA7,ref|NM_000746	5601
CIC	chr19	42783829	42788949	ccds|CCDS12601.1,ens|ENST00000160740,ref|CIC,ref|NM_015125	5120
CIC	chr19	42790847	42791117	ccds|CCDS12601.1,ens|ENST00000160740,ref|CIC,ref|NM_015125	270
CIC	chr19	42791124	42791394	ccds|CCDS12601.1,ens|ENST00000160740,ref|CIC,ref|NM_015125	270
CIC	chr19	42791416	42792164	ccds|CCDS12601.1,ens|ENST00000160740,ref|CIC,ref|NM_015125	748
CIC	chr19	42793020	42793260	ccds|CCDS12601.1,ens|ENST00000160740,ref|CIC,ref|NM_015125	240
CIC	chr19	42793295	42793565	ccds|CCDS12601.1,ens|ENST00000160740,ref|CIC,ref|NM_015125	270
CIC	chr19	42793991	42794111	ccds|CCDS12601.1,ens|ENST00000160740,ref|CIC,ref|NM_015125	120
CIC	chr19	42794311	42795661	ccds|CCDS12601.1,ens|ENST00000160740,ref|CIC,ref|NM_015125	1350
CIC	chr19	42795683	42795923	ccds|CCDS12601.1,ens|ENST00000160740,ref|CIC,ref|NM_015125	240
CIC	chr19	42796148	42797450	ccds|CCDS12601.1,ens|ENST00000160740,ref|CIC,ref|NM_015125	1302
CIC	chr19	42797685	42798510	ccds|CCDS12601.1,ens|ENST00000160740,ref|CIC,ref|NM_015125	825
CIC	chr19	42798671	42799126	ccds|CCDS12601.1,ens|ENST00000160740,ref|CIC,ref|NM_015125	455
CIC	chr19	42799252	42804372	ccds|CCDS12601.1,ens|ENST00000160740,ref|CIC,ref|NM_015125	5120
CNTN3	chr3	74308541	74313661	ccds|CCDS33790.1,ens|ENST00000263665,ens|ENST00000477856,ref|CNTN3,ref|NM_020872	5120
CNTN3	chr3	74315595	74315835	ccds|CCDS33790.1,ens|ENST00000263665,ens|ENST00000477856,ref|CNTN3,ref|NM_020872	240
CNTN3	chr3	74316412	74316532	ccds|CCDS33790.1,ens|ENST00000263665,ens|ENST00000477856,ref|CNTN3,ref|NM_020872	120
CNTN3	chr3	74334398	74334668	ccds|CCDS33790.1,ens|ENST00000263665,ref|CNTN3,ref|NM_020872	270
CNTN3	chr3	74344209	74344449	ccds|CCDS33790.1,ens|ENST00000263665,ref|CNTN3,ref|NM_020872	240
CNTN3	chr3	74347104	74347344	ccds|CCDS33790.1,ens|ENST00000263665,ref|CNTN3,ref|NM_020872	240
CNTN3	chr3	74348993	74349113	ccds|CCDS33790.1,ens|ENST00000263665,ref|CNTN3,ref|NM_020872	120
CNTN3	chr3	74350503	74350743	ccds|CCDS33790.1,ens|ENST00000263665,ref|CNTN3,ref|NM_020872	240
CNTN3	chr3	74350756	74350996	ccds|CCDS33790.1,ens|ENST00000263665,ref|CNTN3,ref|NM_020872	240
CNTN3	chr3	74351749	74352019	ccds|CCDS33790.1,ens|ENST00000263665,ref|CNTN3,ref|NM_020872	270
CNTN3	chr3	74383853	74384093	ccds|CCDS33790.1,ens|ENST00000263665,ref|CNTN3,ref|NM_020872	240
CNTN3	chr3	74385625	74385865	ccds|CCDS33790.1,ens|ENST00000263665,ref|CNTN3,ref|NM_020872	240
CNTN3	chr3	74410995	74411235	ccds|CCDS33790.1,ens|ENST00000263665,ref|CNTN3,ref|NM_020872	240
CNTN3	chr3	74413562	74413802	ccds|CCDS33790.1,ens|ENST00000263665,ref|CNTN3,ref|NM_020872	240
CNTN3	chr3	74414634	74414899	ccds|CCDS33790.1,ens|ENST00000263665,ref|CNTN3,ref|NM_020872	265
CNTN3	chr3	74418281	74418551	ccds|CCDS33790.1,ens|ENST00000263665,ref|CNTN3,ref|NM_020872	270
CNTN3	chr3	74419030	74419150	ccds|CCDS33790.1,ens|ENST00000263665,ref|CNTN3,ref|NM_020872	120
CNTN3	chr3	74420328	74420568	ccds|CCDS33790.1,ens|ENST00000263665,ref|CNTN3,ref|NM_020872	240
CNTN3	chr3	74473983	74474103	ccds|CCDS33790.1,ens|ENST00000263665,ref|CNTN3,ref|NM_020872	120
CNTN3	chr3	74535574	74535814	ccds|CCDS33790.1,ens|ENST00000263665,ref|CNTN3,ref|NM_020872	240
CNTN3	chr3	74548752	74548992	ccds|CCDS33790.1,ens|ENST00000263665,ref|CNTN3,ref|NM_020872	240
CNTN3	chr3	74570145	74575393	ccds|CCDS33790.1,ens|ENST00000263665,ref|CNTN3,ref|NM_020872	5248
CNTN4	chr3	2608154	2613274	ccds|CCDS43041.1,ens|ENST00000273113,ens|ENST00000397461,ens|ENST00000418658,ens|ENST00000422330,ens|ENST00000427331,ens|ENST00000427741,ens|ENST00000430505,ens|ENST00000434053,ens|ENST00000438282,ens|ENST00000455083,ref|CNTN4,ref|NM_175607	5120
CNTN4	chr3	2671176	2671296	ccds|CCDS43041.1,ens|ENST00000273113,ens|ENST00000397461,ens|ENST00000418658,ens|ENST00000422330,ens|ENST00000427331,ens|ENST00000427741,ens|ENST00000430505,ens|ENST00000434053,ens|ENST00000438282,ens|ENST00000455083,ref|CNTN4,ref|NM_175607	120
CNTN4	chr3	2777600	2777720	ccds|CCDS43041.1,ens|ENST00000273113,ens|ENST00000358480,ens|ENST00000397461,ens|ENST00000418658,ens|ENST00000422330,ens|ENST00000427331,ens|ENST00000427741,ens|ENST00000430505,ens|ENST00000434053,ens|ENST00000438282,ens|ENST00000455083,ens|ENST00000456213,ens|ENST00000480113,ref|CNTN4,ref|NM_175607	120
CNTN4	chr3	2777841	2778081	ccds|CCDS43041.1,ens|ENST00000273113,ens|ENST00000358480,ens|ENST00000397461,ens|ENST00000418658,ens|ENST00000422330,ens|ENST00000427331,ens|ENST00000427741,ens|ENST00000430505,ens|ENST00000434053,ens|ENST00000438282,ens|ENST00000455083,ens|ENST00000456213,ens|ENST00000480113,ref|CNTN4,ref|NM_175607	240
CNTN4	chr3	2787173	2787413	ccds|CCDS43041.1,ens|ENST00000273113,ens|ENST00000358480,ens|ENST00000397461,ens|ENST00000418658,ens|ENST00000422330,ens|ENST00000427331,ens|ENST00000427741,ens|ENST00000430505,ens|ENST00000434053,ens|ENST00000438282,ens|ENST00000456213,ens|ENST00000480113,ref|CNTN4,ref|NM_175607	240
CNTN4	chr3	2861157	2861277	ccds|CCDS43041.1,ens|ENST00000273113,ens|ENST00000358480,ens|ENST00000397461,ens|ENST00000418658,ens|ENST00000427331,ens|ENST00000427741,ens|ENST00000430505,ens|ENST00000438282,ens|ENST00000456213,ref|CNTN4,ref|NM_175607	120
CNTN4	chr3	2908414	2908654	ccds|CCDS43041.1,ens|ENST00000273113,ens|ENST00000358480,ens|ENST00000397461,ens|ENST00000418658,ens|ENST00000427331,ens|ENST00000427741,ens|ENST00000430505,ens|ENST00000438282,ens|ENST00000456213,ens|ENST00000473058,ref|CNTN4,ref|NM_175607	240
CNTN4	chr3	2924819	2924939	ccds|CCDS43041.1,ens|ENST00000273113,ens|ENST00000358480,ens|ENST00000397461,ens|ENST00000418658,ens|ENST00000427331,ens|ENST00000427741,ens|ENST00000430505,ens|ENST00000438282,ens|ENST00000456213,ens|ENST00000473058,ens|ENST00000473173,ref|CNTN4,ref|NM_175607	120
CNTN4	chr3	2928695	2928935	ccds|CCDS43041.1,ens|ENST00000273113,ens|ENST00000358480,ens|ENST00000397461,ens|ENST00000418658,ens|ENST00000427331,ens|ENST00000427741,ens|ENST00000430505,ens|ENST00000438282,ens|ENST00000456213,ens|ENST00000473058,ens|ENST00000473173,ref|CNTN4,ref|NM_175607	240
CNTN4	chr3	2942316	2942556	ccds|CCDS2558.1,ccds|CCDS43041.1,ens|ENST00000273113,ens|ENST00000358480,ens|ENST00000397459,ens|ENST00000397461,ens|ENST00000418658,ens|ENST00000427331,ens|ENST00000427741,ens|ENST00000430505,ens|ENST00000438282,ens|ENST00000448906,ens|ENST00000456213,ens|ENST00000473845,ens|ENST00000475817,ref|CNTN4,ref|NM_175607,ref|NM_175613	240
CNTN4	chr3	2944504	2944744	ccds|CCDS2558.1,ccds|CCDS43041.1,ens|ENST00000273113,ens|ENST00000358480,ens|ENST00000397459,ens|ENST00000397461,ens|ENST00000418658,ens|ENST00000427331,ens|ENST00000427741,ens|ENST00000430505,ens|ENST00000438282,ens|ENST00000448906,ens|ENST00000456213,ens|ENST00000473845,ens|ENST00000475817,ref|CNTN4,ref|NM_175607,ref|NM_175613	240
CNTN4	chr3	2967267	2967507	ccds|CCDS2558.1,ccds|CCDS43041.1,ens|ENST00000273113,ens|ENST00000358480,ens|ENST00000397459,ens|ENST00000397461,ens|ENST00000418658,ens|ENST00000427331,ens|ENST00000427741,ens|ENST00000430505,ens|ENST00000438282,ens|ENST00000448906,ens|ENST00000456213,ens|ENST00000473845,ens|ENST00000475817,ref|CNTN4,ref|NM_175607,ref|NM_175613	240
CNTN4	chr3	3029972	3030212	ccds|CCDS2558.1,ccds|CCDS43041.1,ens|ENST00000273113,ens|ENST00000358480,ens|ENST00000397459,ens|ENST00000397461,ens|ENST00000418658,ens|ENST00000427331,ens|ENST00000427741,ens|ENST00000430505,ens|ENST00000438282,ens|ENST00000448906,ens|ENST00000456213,ens|ENST00000475817,ref|CNTN4,ref|NM_175607,ref|NM_175613	240
CNTN4	chr3	3067753	3067993	ccds|CCDS2558.1,ccds|CCDS43041.1,ens|ENST00000273113,ens|ENST00000358480,ens|ENST00000397459,ens|ENST00000397461,ens|ENST00000418658,ens|ENST00000427331,ens|ENST00000427741,ens|ENST00000430505,ens|ENST00000448906,ens|ENST00000456213,ref|CNTN4,ref|NM_175607,ref|NM_175613	240
CNTN4	chr3	3072478	3072718	ccds|CCDS2558.1,ccds|CCDS43041.1,ens|ENST00000273113,ens|ENST00000358480,ens|ENST00000397459,ens|ENST00000397461,ens|ENST00000418658,ens|ENST00000427331,ens|ENST00000427741,ens|ENST00000430505,ens|ENST00000448906,ens|ENST00000456213,ref|CNTN4,ref|NM_175607,ref|NM_175613	240
CNTN4	chr3	3076244	3076514	ccds|CCDS2558.1,ccds|CCDS43041.1,ens|ENST00000273113,ens|ENST00000358480,ens|ENST00000397459,ens|ENST00000397461,ens|ENST00000418658,ens|ENST00000427331,ens|ENST00000427741,ens|ENST00000430505,ens|ENST00000448906,ens|ENST00000456213,ref|CNTN4,ref|NM_175607,ref|NM_175613	270
CNTN4	chr3	3078817	3079057	ccds|CCDS2558.1,ccds|CCDS43041.1,ens|ENST00000273113,ens|ENST00000358480,ens|ENST00000397459,ens|ENST00000397461,ens|ENST00000418658,ens|ENST00000427331,ens|ENST00000427741,ens|ENST00000430505,ens|ENST00000448906,ens|ENST00000456213,ref|CNTN4,ref|NM_175607,ref|NM_175613	240
CNTN4	chr3	3080561	3080711	ccds|CCDS2558.1,ccds|CCDS43041.1,ens|ENST00000273113,ens|ENST00000358480,ens|ENST00000397459,ens|ENST00000397461,ens|ENST00000418658,ens|ENST00000427331,ens|ENST00000427741,ens|ENST00000448906,ens|ENST00000456213,ref|CNTN4,ref|NM_175607,ref|NM_175613	150
CNTN4	chr3	3081717	3081957	ccds|CCDS2558.1,ccds|CCDS43041.1,ens|ENST00000273113,ens|ENST00000358480,ens|ENST00000397459,ens|ENST00000397461,ens|ENST00000418658,ens|ENST00000427331,ens|ENST00000427741,ens|ENST00000442749,ens|ENST00000448906,ens|ENST00000456213,ens|ENST00000484686,ref|CNTN4,ref|NM_175607,ref|NM_175612,ref|NM_175613	240
CNTN4	chr3	3083989	3084109	ccds|CCDS2558.1,ccds|CCDS43041.1,ens|ENST00000273113,ens|ENST00000358480,ens|ENST00000397459,ens|ENST00000397461,ens|ENST00000418658,ens|ENST00000427331,ens|ENST00000427741,ens|ENST00000442749,ens|ENST00000448906,ens|ENST00000456213,ens|ENST00000484686,ref|CNTN4,ref|NM_175607,ref|NM_175612,ref|NM_175613	120
CNTN4	chr3	3084603	3084873	ccds|CCDS2558.1,ccds|CCDS43041.1,ens|ENST00000273113,ens|ENST00000358480,ens|ENST00000397459,ens|ENST00000397461,ens|ENST00000418658,ens|ENST00000427331,ens|ENST00000427741,ens|ENST00000442749,ens|ENST00000448906,ens|ENST00000456213,ens|ENST00000484686,ref|CNTN4,ref|NM_175607,ref|NM_175612,ref|NM_175613	270
CNTN4	chr3	3085271	3085391	ccds|CCDS2558.1,ccds|CCDS43041.1,ens|ENST00000273113,ens|ENST00000358480,ens|ENST00000397459,ens|ENST00000397461,ens|ENST00000418658,ens|ENST00000427331,ens|ENST00000442749,ens|ENST00000448906,ens|ENST00000456213,ens|ENST00000484686,ref|CNTN4,ref|NM_175607,ref|NM_175612,ref|NM_175613	120
CNTN4	chr3	3095454	3095694	ccds|CCDS2558.1,ccds|CCDS43041.1,ens|ENST00000273113,ens|ENST00000358480,ens|ENST00000397459,ens|ENST00000397461,ens|ENST00000418658,ens|ENST00000427331,ens|ENST00000442749,ens|ENST00000448906,ens|ENST00000456213,ens|ENST00000484686,ref|CNTN4,ref|NM_175607,ref|NM_175612,ref|NM_175613	240
CNTN4	chr3	3097793	3102913	ccds|CCDS2558.1,ccds|CCDS43041.1,ens|ENST00000273113,ens|ENST00000358480,ens|ENST00000397459,ens|ENST00000397461,ens|ENST00000418658,ens|ENST00000427331,ens|ENST00000442749,ens|ENST00000448906,ens|ENST00000456213,ens|ENST00000484686,ref|CNTN4,ref|NM_175607,ref|NM_175612,ref|NM_175613	5120
CNTNAP2	chr7	145808956	145814076	ccds|CCDS5889.1,ens|ENST00000361727,ref|CNTNAP2,ref|NM_014141	5120
CNTNAP2	chr7	146471357	146471507	ccds|CCDS5889.1,ens|ENST00000361727,ref|CNTNAP2,ref|NM_014141	150
CNTNAP2	chr7	146536779	146537019	ccds|CCDS5889.1,ens|ENST00000361727,ref|CNTNAP2,ref|NM_014141	240
CNTNAP2	chr7	146593572	146593692	ccds|CCDS5889.1,ens|ENST00000361727,ens|ENST00000408839,ref|CNTNAP2,ref|NM_014141	120
CNTNAP2	chr7	146740952	146741192	ccds|CCDS5889.1,ens|ENST00000361727,ref|CNTNAP2,ref|NM_014141	240
CNTNAP2	chr7	146805190	146805460	ccds|CCDS5889.1,ens|ENST00000361727,ref|CNTNAP2,ref|NM_014141	270
CNTNAP2	chr7	146818012	146818282	ccds|CCDS5889.1,ens|ENST00000361727,ref|CNTNAP2,ref|NM_014141	270
CNTNAP2	chr7	146825736	146825976	ccds|CCDS5889.1,ens|ENST00000361727,ref|CNTNAP2,ref|NM_014141	240
CNTNAP2	chr7	146829288	146829648	ccds|CCDS5889.1,ens|ENST00000361727,ref|CNTNAP2,ref|NM_014141	360
CNTNAP2	chr7	146997187	146997427	ccds|CCDS5889.1,ens|ENST00000361727,ref|CNTNAP2,ref|MIR548I4,ref|NM_014141,ref|NR_031690	240
CNTNAP2	chr7	147075200	147075320	ccds|CCDS5889.1,ens|ENST00000361727,ens|ENST00000408515,miRNA|hsa-mir-548f-4,ref|CNTNAP2,ref|MIR548F4,ref|MIR548I4,ref|NM_014141,ref|NR_031645,ref|NR_031690	120
CNTNAP2	chr7	147092666	147092906	ccds|CCDS5889.1,ens|ENST00000361727,ref|CNTNAP2,ref|MIR548I4,ref|NM_014141,ref|NR_031690	240
CNTNAP2	chr7	147182989	147183139	ccds|CCDS5889.1,ens|ENST00000361727,ref|CNTNAP2,ref|MIR548I4,ref|NM_014141,ref|NR_031690	150
CNTNAP2	chr7	147259169	147259409	ccds|CCDS5889.1,ens|ENST00000361727,ref|CNTNAP2,ref|NM_014141	240
CNTNAP2	chr7	147335875	147335995	ccds|CCDS5889.1,ens|ENST00000361727,ens|ENST00000455301,ref|CNTNAP2,ref|NM_014141	120
CNTNAP2	chr7	147336147	147336417	ccds|CCDS5889.1,ens|ENST00000361727,ens|ENST00000455301,ref|CNTNAP2,ref|NM_014141	270
CNTNAP2	chr7	147600584	147600854	ccds|CCDS5889.1,ens|ENST00000361727,ens|ENST00000455301,ref|CNTNAP2,ref|MIR548F3,ref|NM_014141,ref|NR_031644	270
CNTNAP2	chr7	147674897	147675137	ccds|CCDS5889.1,ens|ENST00000361727,ens|ENST00000455301,ref|CNTNAP2,ref|MIR548F3,ref|NM_014141,ref|NR_031644	240
CNTNAP2	chr7	147815174	147815414	ccds|CCDS5889.1,ens|ENST00000361727,ref|CNTNAP2,ref|NM_014141	240
CNTNAP2	chr7	147844541	147844811	ccds|CCDS5889.1,ens|ENST00000361727,ref|CNTNAP2,ref|NM_014141	270
CNTNAP2	chr7	147869241	147869631	ccds|CCDS5889.1,ens|ENST00000361727,ref|CNTNAP2,ref|NM_014141	390
CNTNAP2	chr7	147914317	147914677	ccds|CCDS5889.1,ens|ENST00000361727,ref|CNTNAP2,ref|NM_014141	360
CNTNAP2	chr7	147926684	147926924	ccds|CCDS5889.1,ens|ENST00000361727,ref|CNTNAP2,ref|NM_014141	240
CNTNAP2	chr7	147964111	147964231	ccds|CCDS5889.1,ens|ENST00000361727,ref|CNTNAP2,ref|NM_014141	120
CNTNAP2	chr7	148080680	148080991	ccds|CCDS5889.1,ens|ENST00000361727,ens|ENST00000448356,ens|ENST00000463592,ref|CNTNAP2,ref|NM_014141	311
CNTNAP2	chr7	148106432	148106582	ccds|CCDS5889.1,ens|ENST00000361727,ens|ENST00000448356,ens|ENST00000463592,ref|CNTNAP2,ref|NM_014141	150
CNTNAP2	chr7	148112488	148117728	ccds|CCDS5889.1,ens|ENST00000361727,ens|ENST00000448356,ens|ENST00000463592,ref|CNTNAP2,ref|NM_014141	5240
COL2A1	chr12	48362142	48367382	ccds|CCDS41778.1,ccds|CCDS8759.1,ens|ENST00000337299,ens|ENST00000380518,ens|ENST00000493991,ref|COL2A1,ref|NM_001844,ref|NM_033150	5240
COL2A1	chr12	48367812	48368172	ccds|CCDS41778.1,ccds|CCDS8759.1,ens|ENST00000337299,ens|ENST00000380518,ens|ENST00000493991,ref|COL2A1,ref|NM_001844,ref|NM_033150	360
COL2A1	chr12	48368401	48368671	ccds|CCDS41778.1,ccds|CCDS8759.1,ens|ENST00000337299,ens|ENST00000380518,ens|ENST00000493991,ref|COL2A1,ref|NM_001844,ref|NM_033150	270
COL2A1	chr12	48369063	48369423	ccds|CCDS41778.1,ccds|CCDS8759.1,ens|ENST00000337299,ens|ENST00000380518,ens|ENST00000493991,ref|COL2A1,ref|NM_001844,ref|NM_033150	360
COL2A1	chr12	48369709	48369859	ccds|CCDS41778.1,ccds|CCDS8759.1,ens|ENST00000337299,ens|ENST00000380518,ens|ENST00000493991,ref|COL2A1,ref|NM_001844,ref|NM_033150	150
COL2A1	chr12	48370233	48370383	ccds|CCDS41778.1,ccds|CCDS8759.1,ens|ENST00000337299,ens|ENST00000380518,ens|ENST00000493991,ref|COL2A1,ref|NM_001844,ref|NM_033150	150
COL2A1	chr12	48370588	48370708	ccds|CCDS41778.1,ccds|CCDS8759.1,ens|ENST00000337299,ens|ENST00000380518,ens|ENST00000493991,ref|COL2A1,ref|NM_001844,ref|NM_033150	120
COL2A1	chr12	48370851	48370971	ccds|CCDS41778.1,ccds|CCDS8759.1,ens|ENST00000337299,ens|ENST00000380518,ens|ENST00000493991,ref|COL2A1,ref|NM_001844,ref|NM_033150	120
COL2A1	chr12	48371066	48371216	ccds|CCDS41778.1,ccds|CCDS8759.1,ens|ENST00000337299,ens|ENST00000380518,ens|ENST00000493991,ref|COL2A1,ref|NM_001844,ref|NM_033150	150
COL2A1	chr12	48371349	48371469	ccds|CCDS41778.1,ccds|CCDS8759.1,ens|ENST00000337299,ens|ENST00000380518,ens|ENST00000493991,ref|COL2A1,ref|NM_001844,ref|NM_033150	120
COL2A1	chr12	48371786	48371906	ccds|CCDS41778.1,ccds|CCDS8759.1,ens|ENST00000337299,ens|ENST00000380518,ens|ENST00000493991,ref|COL2A1,ref|NM_001844,ref|NM_033150	120
COL2A1	chr12	48372067	48372187	ccds|CCDS41778.1,ccds|CCDS8759.1,ens|ENST00000337299,ens|ENST00000380518,ens|ENST00000493991,ref|COL2A1,ref|NM_001844,ref|NM_033150	120
COL2A1	chr12	48372310	48372580	ccds|CCDS41778.1,ccds|CCDS8759.1,ens|ENST00000337299,ens|ENST00000380518,ens|ENST00000493991,ref|COL2A1,ref|NM_001844,ref|NM_033150	270
COL2A1	chr12	48373230	48373380	ccds|CCDS41778.1,ccds|CCDS8759.1,ens|ENST00000337299,ens|ENST00000380518,ens|ENST00000493991,ref|COL2A1,ref|NM_001844,ref|NM_033150	150
COL2A1	chr12	48373758	48373878	ccds|CCDS41778.1,ccds|CCDS8759.1,ens|ENST00000337299,ens|ENST00000380518,ens|ENST00000493991,ref|COL2A1,ref|NM_001844,ref|NM_033150	120
COL2A1	chr12	48374330	48374450	ccds|CCDS41778.1,ccds|CCDS8759.1,ens|ENST00000337299,ens|ENST00000380518,ens|ENST00000493991,ref|COL2A1,ref|NM_001844,ref|NM_033150	120
COL2A1	chr12	48374664	48374784	ccds|CCDS41778.1,ccds|CCDS8759.1,ens|ENST00000337299,ens|ENST00000380518,ens|ENST00000493991,ref|COL2A1,ref|NM_001844,ref|NM_033150	120
COL2A1	chr12	48375092	48375212	ccds|CCDS41778.1,ccds|CCDS8759.1,ens|ENST00000337299,ens|ENST00000380518,ens|ENST00000483376,ens|ENST00000493991,ref|COL2A1,ref|NM_001844,ref|NM_033150	120
COL2A1	chr12	48375525	48375645	ccds|CCDS41778.1,ccds|CCDS8759.1,ens|ENST00000337299,ens|ENST00000380518,ens|ENST00000483376,ens|ENST00000493991,ref|COL2A1,ref|NM_001844,ref|NM_033150	120
COL2A1	chr12	48375826	48375976	ccds|CCDS41778.1,ccds|CCDS8759.1,ens|ENST00000337299,ens|ENST00000380518,ens|ENST00000395281,ens|ENST00000483376,ens|ENST00000493991,ref|COL2A1,ref|NM_001844,ref|NM_033150	150
COL2A1	chr12	48376248	48376398	ccds|CCDS41778.1,ccds|CCDS8759.1,ens|ENST00000337299,ens|ENST00000380518,ens|ENST00000395281,ens|ENST00000483376,ens|ENST00000493991,ref|COL2A1,ref|NM_001844,ref|NM_033150	150
COL2A1	chr12	48376589	48376739	ccds|CCDS41778.1,ccds|CCDS8759.1,ens|ENST00000337299,ens|ENST00000380518,ens|ENST00000395281,ens|ENST00000483376,ens|ENST00000493991,ref|COL2A1,ref|NM_001844,ref|NM_033150	150
COL2A1	chr12	48376807	48376957	ccds|CCDS41778.1,ccds|CCDS8759.1,ens|ENST00000337299,ens|ENST00000380518,ens|ENST00000395281,ens|ENST00000483376,ens|ENST00000493991,ref|COL2A1,ref|NM_001844,ref|NM_033150	150
COL2A1	chr12	48377134	48377254	ccds|CCDS41778.1,ccds|CCDS8759.1,ens|ENST00000337299,ens|ENST00000380518,ens|ENST00000395281,ens|ENST00000483376,ens|ENST00000493991,ref|COL2A1,ref|NM_001844,ref|NM_033150	120
COL2A1	chr12	48377432	48377552	ccds|CCDS41778.1,ccds|CCDS8759.1,ens|ENST00000337299,ens|ENST00000380518,ens|ENST00000395281,ens|ENST00000483376,ens|ENST00000493991,ref|COL2A1,ref|NM_001844,ref|NM_033150	120
COL2A1	chr12	48377836	48377956	ccds|CCDS41778.1,ccds|CCDS8759.1,ens|ENST00000337299,ens|ENST00000380518,ens|ENST00000395281,ens|ENST00000493991,ref|COL2A1,ref|NM_001844,ref|NM_033150	120
COL2A1	chr12	48378295	48378415	ccds|CCDS41778.1,ccds|CCDS8759.1,ens|ENST00000337299,ens|ENST00000380518,ens|ENST00000395281,ens|ENST00000493991,ref|COL2A1,ref|NM_001844,ref|NM_033150	120
COL2A1	chr12	48378766	48378886	ccds|CCDS41778.1,ccds|CCDS8759.1,ens|ENST00000337299,ens|ENST00000380518,ens|ENST00000395281,ens|ENST00000493991,ref|COL2A1,ref|NM_001844,ref|NM_033150	120
COL2A1	chr12	48379253	48379403	ccds|CCDS41778.1,ccds|CCDS8759.1,ens|ENST00000337299,ens|ENST00000380518,ens|ENST00000395281,ens|ENST00000493991,ref|COL2A1,ref|NM_001844,ref|NM_033150	150
COL2A1	chr12	48379499	48379619	ccds|CCDS41778.1,ccds|CCDS8759.1,ens|ENST00000337299,ens|ENST00000380518,ens|ENST00000395281,ens|ENST00000493991,ref|COL2A1,ref|NM_001844,ref|NM_033150	120
COL2A1	chr12	48379661	48379781	ccds|CCDS41778.1,ccds|CCDS8759.1,ens|ENST00000337299,ens|ENST00000380518,ens|ENST00000395281,ens|ENST00000493991,ref|COL2A1,ref|NM_001844,ref|NM_033150	120
COL2A1	chr12	48380112	48380232	ccds|CCDS41778.1,ccds|CCDS8759.1,ens|ENST00000337299,ens|ENST00000380518,ens|ENST00000395281,ens|ENST00000493991,ref|COL2A1,ref|NM_001844,ref|NM_033150	120
COL2A1	chr12	48380554	48380704	ccds|CCDS41778.1,ccds|CCDS8759.1,ens|ENST00000337299,ens|ENST00000380518,ens|ENST00000395281,ens|ENST00000493991,ref|COL2A1,ref|NM_001844,ref|NM_033150	150
COL2A1	chr12	48380819	48380969	ccds|CCDS41778.1,ccds|CCDS8759.1,ens|ENST00000337299,ens|ENST00000380518,ens|ENST00000395281,ens|ENST00000493991,ref|COL2A1,ref|NM_001844,ref|NM_033150	150
COL2A1	chr12	48381013	48381133	ccds|CCDS41778.1,ccds|CCDS8759.1,ens|ENST00000337299,ens|ENST00000380518,ens|ENST00000395281,ens|ENST00000493991,ref|COL2A1,ref|NM_001844,ref|NM_033150	120
COL2A1	chr12	48381382	48381502	ccds|CCDS41778.1,ccds|CCDS8759.1,ens|ENST00000337299,ens|ENST00000380518,ens|ENST00000395281,ens|ENST00000493991,ref|COL2A1,ref|NM_001844,ref|NM_033150	120
COL2A1	chr12	48382977	48383097	ccds|CCDS41778.1,ccds|CCDS8759.1,ens|ENST00000337299,ens|ENST00000380518,ens|ENST00000395281,ref|COL2A1,ref|NM_001844,ref|NM_033150	120
COL2A1	chr12	48383475	48383625	ccds|CCDS41778.1,ccds|CCDS8759.1,ens|ENST00000337299,ens|ENST00000380518,ens|ENST00000395281,ref|COL2A1,ref|NM_001844,ref|NM_033150	150
COL2A1	chr12	48386604	48386754	ccds|CCDS41778.1,ccds|CCDS8759.1,ens|ENST00000337299,ens|ENST00000380518,ens|ENST00000395281,ref|COL2A1,ref|NM_001844,ref|NM_033150	150
COL2A1	chr12	48387172	48387322	ccds|CCDS41778.1,ccds|CCDS8759.1,ens|ENST00000337299,ens|ENST00000380518,ens|ENST00000395281,ref|COL2A1,ref|NM_001844,ref|NM_033150	150
COL2A1	chr12	48387558	48387678	ccds|CCDS41778.1,ccds|CCDS8759.1,ens|ENST00000337299,ens|ENST00000380518,ens|ENST00000395281,ref|COL2A1,ref|NM_001844,ref|NM_033150	120
COL2A1	chr12	48387713	48387863	ccds|CCDS41778.1,ccds|CCDS8759.1,ens|ENST00000337299,ens|ENST00000380518,ens|ENST00000395281,ref|COL2A1,ref|NM_001844,ref|NM_033150	150
COL2A1	chr12	48388173	48388293	ccds|CCDS41778.1,ccds|CCDS8759.1,ens|ENST00000337299,ens|ENST00000380518,ens|ENST00000395281,ref|COL2A1,ref|NM_001844,ref|NM_033150	120
COL2A1	chr12	48389004	48389124	ccds|CCDS41778.1,ccds|CCDS8759.1,ens|ENST00000337299,ens|ENST00000380518,ens|ENST00000395281,ref|COL2A1,ref|NM_001844,ref|NM_033150	120
COL2A1	chr12	48389346	48389496	ccds|CCDS41778.1,ccds|CCDS8759.1,ens|ENST00000337299,ens|ENST00000380518,ens|ENST00000395281,ref|COL2A1,ref|NM_001844,ref|NM_033150	150
COL2A1	chr12	48389589	48389739	ccds|CCDS41778.1,ccds|CCDS8759.1,ens|ENST00000337299,ens|ENST00000380518,ens|ENST00000395281,ref|COL2A1,ref|NM_001844,ref|NM_033150	150
COL2A1	chr12	48390279	48390429	ccds|CCDS41778.1,ccds|CCDS8759.1,ens|ENST00000337299,ens|ENST00000380518,ens|ENST00000395281,ref|COL2A1,ref|NM_001844,ref|NM_033150	150
COL2A1	chr12	48391245	48391395	ccds|CCDS41778.1,ccds|CCDS8759.1,ens|ENST00000337299,ens|ENST00000380518,ens|ENST00000395281,ref|COL2A1,ref|NM_001844,ref|NM_033150	150
COL2A1	chr12	48391439	48391890	ccds|CCDS41778.1,ccds|CCDS8759.1,ens|ENST00000337299,ens|ENST00000380518,ens|ENST00000395281,ens|ENST00000474996,ref|COL2A1,ref|NM_001844,ref|NM_033150	451
COL2A1	chr12	48391907	48392027	ccds|CCDS41778.1,ccds|CCDS8759.1,ens|ENST00000337299,ens|ENST00000380518,ens|ENST00000395281,ens|ENST00000466884,ens|ENST00000474996,ref|COL2A1,ref|NM_001844,ref|NM_033150	120
COL2A1	chr12	48392145	48392265	ccds|CCDS41778.1,ccds|CCDS8759.1,ens|ENST00000337299,ens|ENST00000380518,ens|ENST00000395281,ens|ENST00000466884,ens|ENST00000474996,ref|COL2A1,ref|NM_001844,ref|NM_033150	120
COL2A1	chr12	48393495	48393675	ccds|CCDS41778.1,ccds|CCDS8759.1,ens|ENST00000337299,ens|ENST00000380518,ens|ENST00000395281,ens|ENST00000474996,ens|ENST00000490609,ref|COL2A1,ref|NM_001844,ref|NM_033150	180
COL2A1	chr12	48393684	48393920	ccds|CCDS41778.1,ccds|CCDS8759.1,ens|ENST00000337299,ens|ENST00000380518,ens|ENST00000395281,ens|ENST00000474996,ens|ENST00000490609,ref|COL2A1,ref|NM_001844,ref|NM_033150	236
COL2A1	chr12	48397877	48397997	ccds|CCDS41778.1,ccds|CCDS8759.1,ens|ENST00000337299,ens|ENST00000380518,ens|ENST00000395281,ens|ENST00000465743,ens|ENST00000474996,ens|ENST00000490609,ref|COL2A1,ref|NM_001844,ref|NM_033150	120
COL2A1	chr12	48398001	48403121	ccds|CCDS41778.1,ccds|CCDS8759.1,ens|ENST00000337299,ens|ENST00000380518,ens|ENST00000395281,ens|ENST00000465743,ens|ENST00000474996,ens|ENST00000490609,ref|COL2A1,ref|NM_001844,ref|NM_033150	5120
COL4A5	chrX	107678335	107683455	ccds|CCDS14543.1,ccds|CCDS35366.1,ccds|CCDS35367.1,ens|ENST00000328300,ens|ENST00000356851,ens|ENST00000361603,ens|ENST00000470339,ens|ENST00000477429,ref|COL4A5,ref|NM_000495,ref|NM_033380,ref|NM_033381	5120
COL4A5	chrX	107782915	107783065	ccds|CCDS14543.1,ccds|CCDS35366.1,ccds|CCDS35367.1,ens|ENST00000328300,ens|ENST00000356851,ens|ENST00000361603,ens|ENST00000470339,ref|COL4A5,ref|NM_000495,ref|NM_033380,ref|NM_033381	150
COL4A5	chrX	107802278	107802398	ccds|CCDS14543.1,ccds|CCDS35366.1,ccds|CCDS35367.1,ens|ENST00000328300,ens|ENST00000356851,ens|ENST00000361603,ens|ENST00000470339,ref|COL4A5,ref|NM_000495,ref|NM_033380,ref|NM_033381	120
COL4A5	chrX	107807073	107807223	ccds|CCDS14543.1,ccds|CCDS35366.1,ccds|CCDS35367.1,ens|ENST00000328300,ens|ENST00000356851,ens|ENST00000361603,ens|ENST00000470339,ref|COL4A5,ref|NM_000495,ref|NM_033380,ref|NM_033381	150
COL4A5	chrX	107811820	107812079	ccds|CCDS14543.1,ccds|CCDS35366.1,ccds|CCDS35367.1,ens|ENST00000328300,ens|ENST00000356851,ens|ENST00000361603,ens|ENST00000470339,ref|COL4A5,ref|NM_000495,ref|NM_033380,ref|NM_033381	259
COL4A5	chrX	107814609	107814759	ccds|CCDS14543.1,ccds|CCDS35366.1,ccds|CCDS35367.1,ens|ENST00000328300,ens|ENST00000356851,ens|ENST00000361603,ref|COL4A5,ref|NM_000495,ref|NM_033380,ref|NM_033381	150
COL4A5	chrX	107814993	107815113	ccds|CCDS14543.1,ccds|CCDS35366.1,ccds|CCDS35367.1,ens|ENST00000328300,ens|ENST00000356851,ens|ENST00000361603,ref|COL4A5,ref|NM_000495,ref|NM_033380,ref|NM_033381	120
COL4A5	chrX	107816783	107816903	ccds|CCDS14543.1,ccds|CCDS35366.1,ccds|CCDS35367.1,ens|ENST00000328300,ens|ENST00000356851,ens|ENST00000361603,ref|COL4A5,ref|NM_000495,ref|NM_033380,ref|NM_033381	120
COL4A5	chrX	107819110	107819230	ccds|CCDS14543.1,ccds|CCDS35366.1,ccds|CCDS35367.1,ens|ENST00000328300,ens|ENST00000356851,ens|ENST00000361603,ref|COL4A5,ref|NM_000495,ref|NM_033380,ref|NM_033381	120
COL4A5	chrX	107821159	107821388	ccds|CCDS14543.1,ccds|CCDS35366.1,ccds|CCDS35367.1,ens|ENST00000328300,ens|ENST00000356851,ens|ENST00000361603,ref|COL4A5,ref|NM_000495,ref|NM_033380,ref|NM_033381	229
COL4A5	chrX	107821506	107821626	ccds|CCDS14543.1,ccds|CCDS35366.1,ccds|CCDS35367.1,ens|ENST00000328300,ens|ENST00000356851,ens|ENST00000361603,ref|COL4A5,ref|NM_000495,ref|NM_033380,ref|NM_033381	120
COL4A5	chrX	107823699	107823849	ccds|CCDS14543.1,ccds|CCDS35366.1,ccds|CCDS35367.1,ens|ENST00000328300,ens|ENST00000356851,ens|ENST00000361603,ref|COL4A5,ref|NM_000495,ref|NM_033380,ref|NM_033381	150
COL4A5	chrX	107823879	107823999	ccds|CCDS14543.1,ccds|CCDS35366.1,ccds|CCDS35367.1,ens|ENST00000328300,ens|ENST00000356851,ens|ENST00000361603,ref|COL4A5,ref|NM_000495,ref|NM_033380,ref|NM_033381	120
COL4A5	chrX	107824144	107824294	ccds|CCDS14543.1,ccds|CCDS35366.1,ccds|CCDS35367.1,ens|ENST00000328300,ens|ENST00000356851,ens|ENST00000361603,ref|COL4A5,ref|NM_000495,ref|NM_033380,ref|NM_033381	150
COL4A5	chrX	107826063	107826213	ccds|CCDS14543.1,ccds|CCDS35366.1,ccds|CCDS35367.1,ens|ENST00000328300,ens|ENST00000356851,ens|ENST00000361603,ens|ENST00000483338,ref|COL4A5,ref|NM_000495,ref|NM_033380,ref|NM_033381	150
COL4A5	chrX	107827674	107827794	ccds|CCDS14543.1,ccds|CCDS35366.1,ccds|CCDS35367.1,ens|ENST00000328300,ens|ENST00000356851,ens|ENST00000361603,ens|ENST00000483338,ref|COL4A5,ref|NM_000495,ref|NM_033380,ref|NM_033381	120
COL4A5	chrX	107829790	107830030	ccds|CCDS14543.1,ccds|CCDS35366.1,ccds|CCDS35367.1,ens|ENST00000328300,ens|ENST00000356851,ens|ENST00000361603,ens|ENST00000483338,ref|COL4A5,ref|NM_000495,ref|NM_033380,ref|NM_033381	240
COL4A5	chrX	107834254	107834494	ccds|CCDS14543.1,ccds|CCDS35366.1,ccds|CCDS35367.1,ens|ENST00000328300,ens|ENST00000356851,ens|ENST00000361603,ens|ENST00000483338,ref|COL4A5,ref|NM_000495,ref|NM_033380,ref|NM_033381	240
COL4A5	chrX	107834742	107834892	ccds|CCDS14543.1,ccds|CCDS35366.1,ccds|CCDS35367.1,ens|ENST00000328300,ens|ENST00000356851,ens|ENST00000361603,ens|ENST00000483338,ref|COL4A5,ref|NM_000495,ref|NM_033380,ref|NM_033381	150
COL4A5	chrX	107838724	107838844	ccds|CCDS14543.1,ccds|CCDS35366.1,ccds|CCDS35367.1,ens|ENST00000328300,ens|ENST00000356851,ens|ENST00000361603,ens|ENST00000483338,ref|COL4A5,ref|NM_000495,ref|NM_033380,ref|NM_033381	120
COL4A5	chrX	107840224	107840344	ccds|CCDS14543.1,ccds|CCDS35366.1,ccds|CCDS35367.1,ens|ENST00000328300,ens|ENST00000356851,ens|ENST00000361603,ens|ENST00000483338,ref|COL4A5,ref|NM_000495,ref|NM_033380,ref|NM_033381	120
COL4A5	chrX	107840565	107840822	ccds|CCDS14543.1,ccds|CCDS35366.1,ccds|CCDS35367.1,ens|ENST00000328300,ens|ENST00000356851,ens|ENST00000361603,ens|ENST00000483338,ref|COL4A5,ref|NM_000495,ref|NM_033380,ref|NM_033381	257
COL4A5	chrX	107841865	107842135	ccds|CCDS14543.1,ccds|CCDS35366.1,ccds|CCDS35367.1,ens|ENST00000328300,ens|ENST00000356851,ens|ENST00000361603,ens|ENST00000483338,ref|COL4A5,ref|NM_000495,ref|NM_033380,ref|NM_033381	270
COL4A5	chrX	107844608	107844728	ccds|CCDS14543.1,ccds|CCDS35366.1,ccds|CCDS35367.1,ens|ENST00000328300,ens|ENST00000356851,ens|ENST00000361603,ens|ENST00000483338,ref|COL4A5,ref|NM_000495,ref|NM_033380,ref|NM_033381	120
COL4A5	chrX	107845106	107845226	ccds|CCDS14543.1,ccds|CCDS35366.1,ccds|CCDS35367.1,ens|ENST00000328300,ens|ENST00000356851,ens|ENST00000361603,ens|ENST00000483338,ref|COL4A5,ref|NM_000495,ref|NM_033380,ref|NM_033381	120
COL4A5	chrX	107846182	107846302	ccds|CCDS14543.1,ccds|CCDS35366.1,ccds|CCDS35367.1,ens|ENST00000328300,ens|ENST00000356851,ens|ENST00000361603,ens|ENST00000483338,ref|COL4A5,ref|NM_000495,ref|NM_033380,ref|NM_033381	120
COL4A5	chrX	107849926	107850166	ccds|CCDS14543.1,ccds|CCDS35366.1,ccds|CCDS35367.1,ens|ENST00000328300,ens|ENST00000356851,ens|ENST00000361603,ens|ENST00000483338,ref|COL4A5,ref|NM_000495,ref|NM_033380,ref|NM_033381	240
COL4A5	chrX	107858137	107858257	ccds|CCDS14543.1,ccds|CCDS35366.1,ccds|CCDS35367.1,ens|ENST00000328300,ens|ENST00000356851,ens|ENST00000361603,ens|ENST00000483338,ref|COL4A5,ref|NM_000495,ref|NM_033380,ref|NM_033381	120
COL4A5	chrX	107863452	107863692	ccds|CCDS14543.1,ccds|CCDS35366.1,ccds|CCDS35367.1,ens|ENST00000328300,ens|ENST00000356851,ens|ENST00000361603,ens|ENST00000483338,ref|COL4A5,ref|NM_000495,ref|NM_033380,ref|NM_033381	240
COL4A5	chrX	107865017	107865137	ccds|CCDS14543.1,ccds|CCDS35366.1,ccds|CCDS35367.1,ens|ENST00000328300,ens|ENST00000356851,ens|ENST00000361603,ens|ENST00000483338,ref|COL4A5,ref|NM_000495,ref|NM_033380,ref|NM_033381	120
COL4A5	chrX	107865830	107866100	ccds|CCDS14543.1,ccds|CCDS35366.1,ccds|CCDS35367.1,ens|ENST00000328300,ens|ENST00000356851,ens|ENST00000361603,ens|ENST00000483338,ref|COL4A5,ref|NM_000495,ref|NM_033380,ref|NM_033381	270
COL4A5	chrX	107867454	107867574	ccds|CCDS14543.1,ccds|CCDS35366.1,ccds|CCDS35367.1,ens|ENST00000328300,ens|ENST00000356851,ens|ENST00000361603,ens|ENST00000483338,ref|COL4A5,ref|NM_000495,ref|NM_033380,ref|NM_033381	120
COL4A5	chrX	107868919	107869039	ccds|CCDS14543.1,ccds|CCDS35366.1,ccds|CCDS35367.1,ens|ENST00000328300,ens|ENST00000356851,ens|ENST00000361603,ens|ENST00000483338,ref|COL4A5,ref|NM_000495,ref|NM_033380,ref|NM_033381	120
COL4A5	chrX	107869389	107869629	ccds|CCDS14543.1,ccds|CCDS35366.1,ccds|CCDS35367.1,ens|ENST00000328300,ens|ENST00000356851,ens|ENST00000361603,ens|ENST00000483338,ref|COL4A5,ref|NM_000495,ref|NM_033380,ref|NM_033381	240
COL4A5	chrX	107898473	107898743	ccds|CCDS14543.1,ccds|CCDS35366.1,ccds|CCDS35367.1,ens|ENST00000328300,ens|ENST00000356851,ens|ENST00000361603,ref|COL4A5,ref|NM_000495,ref|NM_033380,ref|NM_033381	270
COL4A5	chrX	107908716	107908836	ccds|CCDS14543.1,ccds|CCDS35366.1,ccds|CCDS35367.1,ens|ENST00000328300,ens|ENST00000356851,ens|ENST00000361603,ref|COL4A5,ref|NM_000495,ref|NM_033380,ref|NM_033381	120
COL4A5	chrX	107909714	107909834	ccds|CCDS14543.1,ccds|CCDS35366.1,ccds|CCDS35367.1,ens|ENST00000328300,ens|ENST00000356851,ens|ENST00000361603,ref|COL4A5,ref|NM_000495,ref|NM_033380,ref|NM_033381	120
COL4A5	chrX	107910297	107910447	ccds|CCDS14543.1,ccds|CCDS35366.1,ccds|CCDS35367.1,ens|ENST00000328300,ens|ENST00000356851,ens|ENST00000361603,ref|COL4A5,ref|NM_000495,ref|NM_033380,ref|NM_033381	150
COL4A5	chrX	107911491	107911761	ccds|CCDS14543.1,ccds|CCDS35366.1,ccds|CCDS35367.1,ens|ENST00000328300,ens|ENST00000356851,ens|ENST00000361603,ref|COL4A5,ref|NM_000495,ref|NM_033380,ref|NM_033381	270
COL4A5	chrX	107913401	107913551	ccds|CCDS14543.1,ccds|CCDS35366.1,ccds|CCDS35367.1,ens|ENST00000328300,ens|ENST00000356851,ens|ENST00000361603,ens|ENST00000489230,ref|COL4A5,ref|NM_000495,ref|NM_033380,ref|NM_033381	150
COL4A5	chrX	107917886	107918006	ccds|CCDS14543.1,ccds|CCDS35366.1,ccds|CCDS35367.1,ens|ENST00000328300,ens|ENST00000356851,ens|ENST00000361603,ens|ENST00000489230,ref|COL4A5,ref|NM_000495,ref|NM_033380,ref|NM_033381	120
COL4A5	chrX	107920646	107920916	ccds|CCDS14543.1,ccds|CCDS35366.1,ccds|CCDS35367.1,ens|ENST00000328300,ens|ENST00000356851,ens|ENST00000361603,ens|ENST00000489230,ref|COL4A5,ref|NM_000495,ref|NM_033380,ref|NM_033381	270
COL4A5	chrX	107923854	107924004	ccds|CCDS14543.1,ccds|CCDS35366.1,ccds|CCDS35367.1,ens|ENST00000328300,ens|ENST00000356851,ens|ENST00000361603,ens|ENST00000489230,ref|COL4A5,ref|NM_000495,ref|NM_033380,ref|NM_033381	150
COL4A5	chrX	107924060	107924210	ccds|CCDS14543.1,ccds|CCDS35366.1,ccds|CCDS35367.1,ens|ENST00000328300,ens|ENST00000356851,ens|ENST00000361603,ens|ENST00000489230,ref|COL4A5,ref|NM_000495,ref|NM_033380,ref|NM_033381	150
COL4A5	chrX	107924903	107925135	ccds|CCDS14543.1,ccds|CCDS35366.1,ccds|CCDS35367.1,ens|ENST00000328300,ens|ENST00000356851,ens|ENST00000361603,ens|ENST00000489230,ref|COL4A5,ref|NM_000495,ref|NM_033380,ref|NM_033381	232
COL4A5	chrX	107929219	107929369	ccds|CCDS14543.1,ccds|CCDS35366.1,ccds|CCDS35367.1,ens|ENST00000328300,ens|ENST00000356851,ens|ENST00000361603,ens|ENST00000489230,ref|COL4A5,ref|NM_000495,ref|NM_033380,ref|NM_033381	150
COL4A5	chrX	107930667	107930967	ccds|CCDS14543.1,ccds|CCDS35366.1,ccds|CCDS35367.1,ens|ENST00000328300,ens|ENST00000356851,ens|ENST00000361603,ens|ENST00000489230,ref|COL4A5,ref|NM_000495,ref|NM_033380,ref|NM_033381	300
COL4A5	chrX	107935916	107936186	ccds|CCDS14543.1,ccds|CCDS35366.1,ccds|CCDS35367.1,ens|ENST00000328300,ens|ENST00000356851,ens|ENST00000361603,ref|COL4A5,ref|NM_000495,ref|NM_033380,ref|NM_033381	270
COL4A5	chrX	107937973	107938213	ccds|CCDS14543.1,ccds|CCDS35366.1,ccds|CCDS35367.1,ens|ENST00000328300,ens|ENST00000356851,ens|ENST00000361603,ref|COL4A5,ref|NM_000495,ref|NM_033380,ref|NM_033381	240
COL4A5	chrX	107938462	107938702	ccds|CCDS14543.1,ccds|CCDS35366.1,ccds|CCDS35367.1,ens|ENST00000328300,ens|ENST00000356851,ens|ENST00000361603,ref|COL4A5,ref|NM_000495,ref|NM_033380,ref|NM_033381	240
COL4A5	chrX	107939477	107944627	ccds|CCDS14543.1,ccds|CCDS35366.1,ccds|CCDS35367.1,ens|ENST00000328300,ens|ENST00000356851,ens|ENST00000361603,ref|COL4A5,ref|NM_000495,ref|NM_033380,ref|NM_033381	5150
COMP	chr19	18888687	18894053	ccds|CCDS12385.1,ens|ENST00000222271,ens|ENST00000425807,ens|ENST00000454701,ref|COMP,ref|NM_000095	5366
COMP	chr19	18894966	18895206	ccds|CCDS12385.1,ens|ENST00000222271,ens|ENST00000425807,ens|ENST00000454701,ref|COMP,ref|NM_000095	240
COMP	chr19	18895653	18895923	ccds|CCDS12385.1,ens|ENST00000222271,ens|ENST00000425807,ens|ENST00000454701,ref|COMP,ref|NM_000095	270
COMP	chr19	18896241	18896391	ccds|CCDS12385.1,ens|ENST00000222271,ens|ENST00000425807,ens|ENST00000454701,ref|COMP,ref|NM_000095	150
COMP	chr19	18896421	18896691	ccds|CCDS12385.1,ens|ENST00000222271,ens|ENST00000425807,ens|ENST00000454701,ref|COMP,ref|NM_000095	270
COMP	chr19	18896745	18896985	ccds|CCDS12385.1,ens|ENST00000222271,ens|ENST00000425807,ens|ENST00000454701,ref|COMP,ref|NM_000095	240
COMP	chr19	18897014	18897134	ccds|CCDS12385.1,ens|ENST00000222271,ens|ENST00000425807,ens|ENST00000454701,ref|COMP,ref|NM_000095	120
COMP	chr19	18897280	18897520	ccds|CCDS12385.1,ens|ENST00000222271,ens|ENST00000425807,ens|ENST00000454701,ref|COMP,ref|NM_000095	240
COMP	chr19	18898259	18898499	ccds|CCDS12385.1,ens|ENST00000222271,ens|ENST00000425807,ens|ENST00000454701,ref|COMP,ref|NM_000095	240
COMP	chr19	18899014	18899134	ccds|CCDS12385.1,ens|ENST00000222271,ens|ENST00000425807,ens|ENST00000454701,ref|COMP,ref|NM_000095	120
COMP	chr19	18899210	18899330	ccds|CCDS12385.1,ens|ENST00000222271,ens|ENST00000425807,ens|ENST00000454701,ref|COMP,ref|NM_000095	120
COMP	chr19	18899359	18899599	ccds|CCDS12385.1,ens|ENST00000222271,ens|ENST00000425807,ens|ENST00000454701,ref|COMP,ref|NM_000095	240
COMP	chr19	18899624	18899744	ccds|CCDS12385.1,ens|ENST00000222271,ens|ENST00000425807,ens|ENST00000454701,ref|COMP,ref|NM_000095	120
COMP	chr19	18899917	18900157	ccds|CCDS12385.1,ens|ENST00000222271,ens|ENST00000425807,ens|ENST00000454701,ref|COMP,ref|NM_000095	240
COMP	chr19	18900716	18900956	ccds|CCDS12385.1,ens|ENST00000222271,ens|ENST00000425807,ens|ENST00000454701,ref|COMP,ref|NM_000095	240
COMP	chr19	18901315	18901465	ccds|CCDS12385.1,ens|ENST00000222271,ens|ENST00000425807,ens|ENST00000454701,ref|COMP,ref|NM_000095	150
COMP	chr19	18901641	18901761	ccds|CCDS12385.1,ens|ENST00000222271,ens|ENST00000425807,ens|ENST00000454701,ref|COMP,ref|NM_000095	120
COMP	chr19	18901978	18907098	ccds|CCDS12385.1,ens|ENST00000222271,ens|ENST00000425807,ens|ENST00000454701,ref|COMP,ref|NM_000095	5120
CREBBP	chr16	3772698	3778399	ccds|CCDS10509.1,ccds|CCDS45399.1,ens|ENST00000262367,ens|ENST00000323508,ens|ENST00000382070,ens|ENST00000502009,ref|CREBBP,ref|NM_001079846,ref|NM_004380	5701
CREBBP	chr16	3778463	3779890	ccds|CCDS10509.1,ccds|CCDS45399.1,ens|ENST00000262367,ens|ENST00000323508,ens|ENST00000382070,ref|CREBBP,ref|NM_001079846,ref|NM_004380	1427
CREBBP	chr16	3781123	3781513	ccds|CCDS10509.1,ccds|CCDS45399.1,ens|ENST00000262367,ens|ENST00000323508,ens|ENST00000382070,ref|CREBBP,ref|NM_001079846,ref|NM_004380	390
CREBBP	chr16	3781725	3781845	ccds|CCDS10509.1,ccds|CCDS45399.1,ens|ENST00000262367,ens|ENST00000323508,ens|ENST00000382070,ref|CREBBP,ref|NM_001079846,ref|NM_004380	120
CREBBP	chr16	3781897	3782047	ccds|CCDS10509.1,ccds|CCDS45399.1,ens|ENST00000262367,ens|ENST00000323508,ens|ENST00000382070,ref|CREBBP,ref|NM_001079846,ref|NM_004380	150
CREBBP	chr16	3786000	3786240	ccds|CCDS10509.1,ccds|CCDS45399.1,ens|ENST00000262367,ens|ENST00000323508,ens|ENST00000382070,ref|CREBBP,ref|NM_001079846,ref|NM_004380	240
CREBBP	chr16	3786613	3786853	ccds|CCDS10509.1,ccds|CCDS45399.1,ens|ENST00000262367,ens|ENST00000323508,ens|ENST00000382070,ref|CREBBP,ref|NM_001079846,ref|NM_004380	240
CREBBP	chr16	3788526	3788676	ccds|CCDS10509.1,ccds|CCDS45399.1,ens|ENST00000262367,ens|ENST00000323508,ens|ENST00000382070,ref|CREBBP,ref|NM_001079846,ref|NM_004380	150
CREBBP	chr16	3789531	3789771	ccds|CCDS10509.1,ccds|CCDS45399.1,ens|ENST00000262367,ens|ENST00000323508,ens|ENST00000382070,ref|CREBBP,ref|NM_001079846,ref|NM_004380	240
CREBBP	chr16	3790354	3790594	ccds|CCDS10509.1,ccds|CCDS45399.1,ens|ENST00000262367,ens|ENST00000323508,ens|ENST00000382070,ref|CREBBP,ref|NM_001079846,ref|NM_004380	240
CREBBP	chr16	3794868	3794988	ccds|CCDS10509.1,ccds|CCDS45399.1,ens|ENST00000262367,ens|ENST00000323508,ens|ENST00000382070,ref|CREBBP,ref|NM_001079846,ref|NM_004380	120
CREBBP	chr16	3795256	3795376	ccds|CCDS10509.1,ccds|CCDS45399.1,ens|ENST00000262367,ens|ENST00000323508,ens|ENST00000382070,ref|CREBBP,ref|NM_001079846,ref|NM_004380	120
CREBBP	chr16	3799595	3799715	ccds|CCDS10509.1,ccds|CCDS45399.1,ens|ENST00000262367,ens|ENST00000323508,ens|ENST00000382070,ref|CREBBP,ref|NM_001079846,ref|NM_004380	120
CREBBP	chr16	3801676	3801826	ccds|CCDS10509.1,ccds|CCDS45399.1,ens|ENST00000262367,ens|ENST00000323508,ens|ENST00000382070,ref|CREBBP,ref|NM_001079846,ref|NM_004380	150
CREBBP	chr16	3807272	3807392	ccds|CCDS10509.1,ccds|CCDS45399.1,ens|ENST00000262367,ens|ENST00000323508,ens|ENST00000382070,ref|CREBBP,ref|NM_001079846,ref|NM_004380	120
CREBBP	chr16	3807749	3808109	ccds|CCDS10509.1,ccds|CCDS45399.1,ens|ENST00000262367,ens|ENST00000323508,ens|ENST00000382070,ref|CREBBP,ref|NM_001079846,ref|NM_004380	360
CREBBP	chr16	3808793	3809033	ccds|CCDS10509.1,ccds|CCDS45399.1,ens|ENST00000262367,ens|ENST00000323508,ens|ENST00000382070,ref|CREBBP,ref|NM_001079846,ref|NM_004380	240
CREBBP	chr16	3811495	3811615	ccds|CCDS10509.1,ccds|CCDS45399.1,ens|ENST00000262367,ens|ENST00000323508,ens|ENST00000382070,ref|CREBBP,ref|NM_001079846,ref|NM_004380	120
CREBBP	chr16	3817695	3817935	ccds|CCDS10509.1,ccds|CCDS45399.1,ens|ENST00000262367,ens|ENST00000323508,ens|ENST00000382070,ref|CREBBP,ref|NM_001079846,ref|NM_004380	240
CREBBP	chr16	3819144	3819384	ccds|CCDS10509.1,ccds|CCDS45399.1,ens|ENST00000262367,ens|ENST00000323508,ens|ENST00000382070,ref|CREBBP,ref|NM_001079846,ref|NM_004380	240
CREBBP	chr16	3820508	3821018	ccds|CCDS10509.1,ccds|CCDS45399.1,ens|ENST00000262367,ens|ENST00000323508,ens|ENST00000382070,ref|CREBBP,ref|NM_001079846,ref|NM_004380	510
CREBBP	chr16	3823691	3823961	ccds|CCDS10509.1,ccds|CCDS45399.1,ens|ENST00000262367,ens|ENST00000323508,ens|ENST00000382070,ref|CREBBP,ref|NM_001079846,ref|NM_004380	270
CREBBP	chr16	3824511	3824751	ccds|CCDS10509.1,ccds|CCDS45399.1,ens|ENST00000262367,ens|ENST00000323508,ens|ENST00000382070,ref|CREBBP,ref|NM_001079846,ref|NM_004380	240
CREBBP	chr16	3827547	3827667	ccds|CCDS10509.1,ccds|CCDS45399.1,ens|ENST00000262367,ens|ENST00000323508,ens|ENST00000382070,ref|CREBBP,ref|NM_001079846,ref|NM_004380	120
CREBBP	chr16	3827947	3828217	ccds|CCDS10509.1,ccds|CCDS45399.1,ens|ENST00000262367,ens|ENST00000323508,ens|ENST00000382070,ref|CREBBP,ref|NM_001079846,ref|NM_004380	270
CREBBP	chr16	3828639	3828879	ccds|CCDS10509.1,ccds|CCDS45399.1,ens|ENST00000262367,ens|ENST00000323508,ens|ENST00000382070,ref|CREBBP,ref|NM_001079846,ref|NM_004380	240
CREBBP	chr16	3830655	3830925	ccds|CCDS10509.1,ccds|CCDS45399.1,ens|ENST00000262367,ens|ENST00000323508,ens|ENST00000382070,ref|CREBBP,ref|NM_001079846,ref|NM_004380	270
CREBBP	chr16	3831195	3831315	ccds|CCDS10509.1,ccds|CCDS45399.1,ens|ENST00000262367,ens|ENST00000323508,ens|ENST00000382070,ref|CREBBP,ref|NM_001079846,ref|NM_004380	120
CREBBP	chr16	3832625	3832985	ccds|CCDS10509.1,ccds|CCDS45399.1,ens|ENST00000262367,ens|ENST00000323508,ens|ENST00000382070,ref|CREBBP,ref|NM_001079846,ref|NM_004380	360
CREBBP	chr16	3841978	3842098	ccds|CCDS10509.1,ccds|CCDS45399.1,ens|ENST00000262367,ens|ENST00000323508,ens|ENST00000382070,ref|CREBBP,ref|NM_001079846,ref|NM_004380	120
CREBBP	chr16	3843326	3843686	ccds|CCDS10509.1,ccds|CCDS45399.1,ens|ENST00000262367,ens|ENST00000323508,ens|ENST00000382070,ref|CREBBP,ref|NM_001079846,ref|NM_004380	360
CREBBP	chr16	3860571	3860811	ccds|CCDS10509.1,ccds|CCDS45399.1,ens|ENST00000262367,ens|ENST00000323508,ens|ENST00000382070,ref|CREBBP,ref|NM_001079846,ref|NM_004380	240
CREBBP	chr16	3900263	3901013	ccds|CCDS10509.1,ccds|CCDS45399.1,ens|ENST00000262367,ens|ENST00000323508,ens|ENST00000382070,ref|CREBBP,ref|NM_001079846,ref|NM_004380	750
CREBBP	chr16	3929819	3934939	ccds|CCDS10509.1,ccds|CCDS45399.1,ens|ENST00000262367,ens|ENST00000323508,ens|ENST00000382070,ref|CREBBP,ref|NM_001079846,ref|NM_004380	5120
CSMD1	chr8	2791066	2796306	ens|ENST00000318252,ens|ENST00000335551,ref|CSMD1,ref|NM_033225	5240
CSMD1	chr8	2799939	2800179	ens|ENST00000318252,ens|ENST00000335551,ref|CSMD1,ref|NM_033225	240
CSMD1	chr8	2806804	2806924	ens|ENST00000318252,ens|ENST00000335551,ref|CSMD1,ref|NM_033225	120
CSMD1	chr8	2807688	2807928	ens|ENST00000318252,ens|ENST00000335551,ref|CSMD1,ref|NM_033225	240
CSMD1	chr8	2808596	2808836	ens|ENST00000318252,ens|ENST00000335551,ref|CSMD1,ref|NM_033225	240
CSMD1	chr8	2811707	2811827	ens|ENST00000318252,ens|ENST00000335551,ref|CSMD1,ref|NM_033225	120
CSMD1	chr8	2813080	2813320	ens|ENST00000318252,ens|ENST00000335551,ref|CSMD1,ref|NM_033225	240
CSMD1	chr8	2815153	2815393	ens|ENST00000318252,ens|ENST00000335551,ref|CSMD1,ref|NM_033225	240
CSMD1	chr8	2818639	2818759	ens|ENST00000318252,ens|ENST00000335551,ref|CSMD1,ref|NM_033225	120
CSMD1	chr8	2819954	2820194	ens|ENST00000318252,ens|ENST00000335551,ref|CSMD1,ref|NM_033225	240
CSMD1	chr8	2820710	2820950	ens|ENST00000318252,ens|ENST00000335551,ref|CSMD1,ref|NM_033225	240
CSMD1	chr8	2823266	2823506	ens|ENST00000318252,ens|ENST00000335551,ref|CSMD1,ref|NM_033225	240
CSMD1	chr8	2824059	2824299	ens|ENST00000318252,ens|ENST00000335551,ref|CSMD1,ref|NM_033225	240
CSMD1	chr8	2830609	2830849	ens|ENST00000318252,ens|ENST00000335551,ref|CSMD1,ref|NM_033225	240
CSMD1	chr8	2831939	2832179	ens|ENST00000318252,ens|ENST00000335551,ref|CSMD1,ref|NM_033225	240
CSMD1	chr8	2836107	2836347	ens|ENST00000318252,ens|ENST00000335551,ref|CSMD1,ref|NM_033225	240
CSMD1	chr8	2855499	2855739	ens|ENST00000318252,ens|ENST00000335551,ref|CSMD1,ref|NM_033225	240
CSMD1	chr8	2857446	2857686	ens|ENST00000318252,ens|ENST00000335551,ref|CSMD1,ref|NM_033225	240
CSMD1	chr8	2875965	2876205	ens|ENST00000318252,ens|ENST00000335551,ref|CSMD1,ref|NM_033225	240
CSMD1	chr8	2886817	2887057	ens|ENST00000318252,ens|ENST00000335551,ref|CSMD1,ref|NM_033225	240
CSMD1	chr8	2909956	2910196	ens|ENST00000318252,ens|ENST00000335551,ref|CSMD1,ref|NM_033225	240
CSMD1	chr8	2944592	2944832	ens|ENST00000318252,ens|ENST00000335551,ref|CSMD1,ref|NM_033225	240
CSMD1	chr8	2948990	2949230	ens|ENST00000318252,ens|ENST00000335551,ref|CSMD1,ref|NM_033225	240
CSMD1	chr8	2954344	2954584	ens|ENST00000318252,ens|ENST00000335551,ref|CSMD1,ref|NM_033225	240
CSMD1	chr8	2963986	2964226	ens|ENST00000318252,ens|ENST00000335551,ref|CSMD1,ref|NM_033225	240
CSMD1	chr8	2965219	2965339	ens|ENST00000318252,ens|ENST00000335551,ref|CSMD1,ref|NM_033225	120
CSMD1	chr8	2966077	2966317	ens|ENST00000318252,ens|ENST00000335551,ref|CSMD1,ref|NM_033225	240
CSMD1	chr8	2967648	2967888	ens|ENST00000318252,ens|ENST00000335551,ref|CSMD1,ref|NM_033225	240
CSMD1	chr8	2975894	2976134	ens|ENST00000318252,ens|ENST00000335551,ref|CSMD1,ref|NM_033225	240
CSMD1	chr8	2986317	2986437	ens|ENST00000318252,ens|ENST00000335551,ref|CSMD1,ref|NM_033225	120
CSMD1	chr8	2999971	3000211	ens|ENST00000318252,ens|ENST00000335551,ref|CSMD1,ref|NM_033225	240
CSMD1	chr8	3008856	3009096	ens|ENST00000318252,ens|ENST00000335551,ref|CSMD1,ref|NM_033225	240
CSMD1	chr8	3015393	3015513	ens|ENST00000318252,ens|ENST00000335551,ref|CSMD1,ref|NM_033225	120
CSMD1	chr8	3019619	3019859	ens|ENST00000318252,ens|ENST00000335551,ref|CSMD1,ref|NM_033225	240
CSMD1	chr8	3038563	3038803	ens|ENST00000318252,ens|ENST00000335551,ref|CSMD1,ref|NM_033225	240
CSMD1	chr8	3045378	3045498	ens|ENST00000318252,ens|ENST00000335551,ref|CSMD1,ref|NM_033225	120
CSMD1	chr8	3046355	3046590	ens|ENST00000318252,ens|ENST00000335551,ref|CSMD1,ref|NM_033225	235
CSMD1	chr8	3047415	3047655	ens|ENST00000318252,ens|ENST00000335551,ref|CSMD1,ref|NM_033225	240
CSMD1	chr8	3057223	3057343	ens|ENST00000318252,ens|ENST00000335551,ref|CSMD1,ref|NM_033225	120
CSMD1	chr8	3059070	3059310	ens|ENST00000318252,ens|ENST00000335551,ref|CSMD1,ref|NM_033225	240
CSMD1	chr8	3062963	3063203	ens|ENST00000318252,ens|ENST00000335551,ref|CSMD1,ref|NM_033225	240
CSMD1	chr8	3071995	3072225	ens|ENST00000318252,ens|ENST00000335551,ref|CSMD1,ref|NM_033225	230
CSMD1	chr8	3076750	3076990	ens|ENST00000318252,ens|ENST00000335551,ref|CSMD1,ref|NM_033225	240
CSMD1	chr8	3081199	3081439	ens|ENST00000318252,ens|ENST00000335551,ref|CSMD1,ref|NM_033225	240
CSMD1	chr8	3087537	3087777	ens|ENST00000318252,ens|ENST00000335551,ref|CSMD1,ref|NM_033225	240
CSMD1	chr8	3141646	3141886	ens|ENST00000318252,ens|ENST00000335551,ref|CSMD1,ref|NM_033225	240
CSMD1	chr8	3165159	3165399	ens|ENST00000318252,ens|ENST00000335551,ref|CSMD1,ref|NM_033225	240
CSMD1	chr8	3165809	3166049	ens|ENST00000318252,ens|ENST00000335551,ref|CSMD1,ref|NM_033225	240
CSMD1	chr8	3200773	3201013	ens|ENST00000318252,ens|ENST00000335551,ref|CSMD1,ref|NM_033225	240
CSMD1	chr8	3205478	3205718	ens|ENST00000318252,ens|ENST00000335551,ref|CSMD1,ref|NM_033225	240
CSMD1	chr8	3216647	3216887	ens|ENST00000318252,ens|ENST00000335551,ref|CSMD1,ref|NM_033225	240
CSMD1	chr8	3224541	3224781	ens|ENST00000318252,ens|ENST00000335551,ref|CSMD1,ref|NM_033225	240
CSMD1	chr8	3226713	3226953	ens|ENST00000318252,ens|ENST00000335551,ref|CSMD1,ref|NM_033225	240
CSMD1	chr8	3244989	3245229	ens|ENST00000318252,ens|ENST00000335551,ref|CSMD1,ref|NM_033225	240
CSMD1	chr8	3253689	3253929	ens|ENST00000318252,ens|ENST00000335551,ref|CSMD1,ref|NM_033225	240
CSMD1	chr8	3256861	3257101	ens|ENST00000318252,ens|ENST00000335551,ref|CSMD1,ref|NM_033225	240
CSMD1	chr8	3263525	3263765	ens|ENST00000318252,ens|ENST00000335551,ref|CSMD1,ref|NM_033225	240
CSMD1	chr8	3265403	3265763	ens|ENST00000318252,ens|ENST00000335551,ref|CSMD1,ref|NM_033225	360
CSMD1	chr8	3266916	3267155	ens|ENST00000318252,ens|ENST00000335551,ref|CSMD1,ref|NM_033225	239
CSMD1	chr8	3270675	3270795	ens|ENST00000318252,ref|CSMD1,ref|NM_033225	120
CSMD1	chr8	3326229	3326349	ens|ENST00000318252,ref|CSMD1,ref|NM_033225	120
CSMD1	chr8	3351136	3351256	ens|ENST00000318252,ref|CSMD1,ref|NM_033225	120
CSMD1	chr8	3432407	3432647	ens|ENST00000318252,ref|CSMD1,ref|NM_033225	240
CSMD1	chr8	3443599	3443839	ens|ENST00000318252,ref|CSMD1,ref|NM_033225	240
CSMD1	chr8	3470738	3470858	ens|ENST00000318252,ref|CSMD1,ref|NM_033225	120
CSMD1	chr8	3474215	3474335	ens|ENST00000318252,ref|CSMD1,ref|NM_033225	120
CSMD1	chr8	3565914	3566034	ens|ENST00000318252,ref|CSMD1,ref|NM_033225	120
CSMD1	chr8	3611447	3611567	ens|ENST00000318252,ref|CSMD1,ref|NM_033225	120
CSMD1	chr8	3855406	3855648	ens|ENST00000400186,ref|CSMD1,ref|NM_033225	242
CSMD1	chr8	3889402	3889643	ens|ENST00000400186,ref|CSMD1,ref|NM_033225	241
CSMD1	chr8	4277470	4277590	ref|CSMD1,ref|NM_033225	120
CSMD1	chr8	4494851	4495091	ref|CSMD1,ref|NM_033225	240
CSMD1	chr8	4851835	4856955	ref|CSMD1,ref|NM_033225	5120
CUL4B	chrX	119655573	119660723	ccds|CCDS35379.1,ccds|CCDS43987.1,ens|ENST00000336592,ens|ENST00000371322,ens|ENST00000404115,ref|CUL4B,ref|NM_001079872,ref|NM_003588	5150
CUL4B	chrX	119663882	119664152	ccds|CCDS35379.1,ccds|CCDS43987.1,ens|ENST00000336592,ens|ENST00000371322,ens|ENST00000404115,ref|CUL4B,ref|NM_001079872,ref|NM_003588	270
CUL4B	chrX	119666242	119666482	ccds|CCDS35379.1,ccds|CCDS43987.1,ens|ENST00000336592,ens|ENST00000371322,ens|ENST00000404115,ens|ENST00000497616,ref|CUL4B,ref|NM_001079872,ref|NM_003588	240
CUL4B	chrX	119668298	119668448	ccds|CCDS35379.1,ccds|CCDS43987.1,ens|ENST00000336592,ens|ENST00000371322,ens|ENST00000404115,ens|ENST00000497616,ref|CUL4B,ref|NM_001079872,ref|NM_003588	150
CUL4B	chrX	119669651	119669801	ccds|CCDS35379.1,ccds|CCDS43987.1,ens|ENST00000336592,ens|ENST00000371322,ens|ENST00000404115,ens|ENST00000497616,ref|CUL4B,ref|NM_001079872,ref|NM_003588	150
CUL4B	chrX	119670775	119670895	ccds|CCDS35379.1,ccds|CCDS43987.1,ens|ENST00000336592,ens|ENST00000371322,ens|ENST00000404115,ens|ENST00000497616,ref|CUL4B,ref|NM_001079872,ref|NM_003588	120
CUL4B	chrX	119671931	119672081	ccds|CCDS35379.1,ccds|CCDS43987.1,ens|ENST00000336592,ens|ENST00000371322,ens|ENST00000404115,ens|ENST00000497616,ref|CUL4B,ref|NM_001079872,ref|NM_003588	150
CUL4B	chrX	119672479	119672629	ccds|CCDS35379.1,ccds|CCDS43987.1,ens|ENST00000336592,ens|ENST00000371322,ens|ENST00000404115,ref|CUL4B,ref|NM_001079872,ref|NM_003588	150
CUL4B	chrX	119673084	119673234	ccds|CCDS35379.1,ccds|CCDS43987.1,ens|ENST00000336592,ens|ENST00000371322,ens|ENST00000404115,ref|CUL4B,ref|NM_001079872,ref|NM_003588	150
CUL4B	chrX	119674200	119674440	ccds|CCDS35379.1,ccds|CCDS43987.1,ens|ENST00000336592,ens|ENST00000371322,ens|ENST00000404115,ref|CUL4B,ref|NM_001079872,ref|NM_003588	240
CUL4B	chrX	119675365	119675635	ccds|CCDS35379.1,ccds|CCDS43987.1,ens|ENST00000336592,ens|ENST00000371322,ens|ENST00000404115,ref|CUL4B,ref|NM_001079872,ref|NM_003588	270
CUL4B	chrX	119676794	119676914	ccds|CCDS35379.1,ccds|CCDS43987.1,ens|ENST00000336592,ens|ENST00000371322,ens|ENST00000404115,ref|CUL4B,ref|NM_001079872,ref|NM_003588	120
CUL4B	chrX	119677532	119677682	ccds|CCDS35379.1,ccds|CCDS43987.1,ens|ENST00000336592,ens|ENST00000371322,ens|ENST00000371323,ens|ENST00000404115,ref|CUL4B,ref|NM_001079872,ref|NM_003588	150
CUL4B	chrX	119677953	119678073	ccds|CCDS35379.1,ccds|CCDS43987.1,ens|ENST00000336592,ens|ENST00000371322,ens|ENST00000371323,ens|ENST00000404115,ref|CUL4B,ref|NM_001079872,ref|NM_003588	120
CUL4B	chrX	119678266	119678536	ccds|CCDS35379.1,ccds|CCDS43987.1,ens|ENST00000336592,ens|ENST00000371322,ens|ENST00000371323,ens|ENST00000404115,ens|ENST00000459474,ens|ENST00000480544,ref|CUL4B,ref|NM_001079872,ref|NM_003588	270
CUL4B	chrX	119679275	119679395	ccds|CCDS35379.1,ccds|CCDS43987.1,ens|ENST00000336592,ens|ENST00000371322,ens|ENST00000371323,ens|ENST00000404115,ref|CUL4B,ref|NM_001079872,ref|NM_003588	120
CUL4B	chrX	119680346	119680496	ccds|CCDS35379.1,ccds|CCDS43987.1,ens|ENST00000336592,ens|ENST00000371322,ens|ENST00000371323,ens|ENST00000404115,ref|CUL4B,ref|NM_001079872,ref|NM_003588	150
CUL4B	chrX	119680952	119681102	ccds|CCDS35379.1,ccds|CCDS43987.1,ens|ENST00000336592,ens|ENST00000371322,ens|ENST00000371323,ens|ENST00000404115,ref|CUL4B,ref|NM_001079872,ref|NM_003588	150
CUL4B	chrX	119691716	119691956	ccds|CCDS35379.1,ccds|CCDS43987.1,ens|ENST00000336592,ens|ENST00000371322,ens|ENST00000371323,ens|ENST00000404115,ens|ENST00000467641,ref|CUL4B,ref|NM_001079872,ref|NM_003588	240
CUL4B	chrX	119693584	119693704	ccds|CCDS35379.1,ccds|CCDS43987.1,ens|ENST00000336592,ens|ENST00000371322,ens|ENST00000371323,ens|ENST00000404115,ens|ENST00000467641,ref|CUL4B,ref|NM_001079872,ref|NM_003588	120
CUL4B	chrX	119693905	119694115	ccds|CCDS35379.1,ccds|CCDS43987.1,ens|ENST00000336592,ens|ENST00000371322,ens|ENST00000404115,ens|ENST00000467641,ref|CUL4B,ref|NM_001079872,ref|NM_003588	210
CUL4B	chrX	119694136	119694337	ccds|CCDS35379.1,ccds|CCDS43987.1,ens|ENST00000336592,ens|ENST00000371322,ens|ENST00000404115,ens|ENST00000467641,ref|CUL4B,ref|NM_001079872,ref|NM_003588	201
CUL4B	chrX	119694431	119694551	ccds|CCDS35379.1,ccds|CCDS43987.1,ens|ENST00000336592,ens|ENST00000371322,ens|ENST00000404115,ens|ENST00000467641,ref|CUL4B,ref|NM_001079872,ref|NM_003588	120
CUL4B	chrX	119695171	119695300	ccds|CCDS35379.1,ens|ENST00000336592,ens|ENST00000404115,ref|CUL4B,ref|NM_003588	129
CUL4B	chrX	119708348	119713498	ccds|CCDS35379.1,ens|ENST00000404115,ens|ENST00000486604,ref|CUL4B,ref|NM_003588	5150
CYB5R3	chr22	43010744	43015984	ccds|CCDS14040.1,ccds|CCDS33658.1,ens|ENST00000352397,ens|ENST00000361740,ens|ENST00000396303,ens|ENST00000396309,ens|ENST00000402438,ens|ENST00000407332,ens|ENST00000407623,ens|ENST00000414587,ens|ENST00000470741,ref|CYB5R3,ref|NM_000398,ref|NM_001129819,ref|NM_001171660,ref|NM_001171661,ref|NM_007326	5240
CYB5R3	chr22	43019754	43019904	ccds|CCDS14040.1,ccds|CCDS33658.1,ens|ENST00000352397,ens|ENST00000361740,ens|ENST00000396303,ens|ENST00000396309,ens|ENST00000402438,ens|ENST00000407332,ens|ENST00000407623,ens|ENST00000414587,ens|ENST00000470741,ref|CYB5R3,ref|NM_000398,ref|NM_001129819,ref|NM_001171660,ref|NM_001171661,ref|NM_007326	150
CYB5R3	chr22	43023292	43023412	ccds|CCDS14040.1,ccds|CCDS33658.1,ens|ENST00000352397,ens|ENST00000361740,ens|ENST00000396303,ens|ENST00000396309,ens|ENST00000402438,ens|ENST00000407332,ens|ENST00000407623,ens|ENST00000414587,ens|ENST00000470741,ref|CYB5R3,ref|NM_000398,ref|NM_001129819,ref|NM_001171660,ref|NM_001171661,ref|NM_007326	120
CYB5R3	chr22	43023592	43023712	ccds|CCDS14040.1,ccds|CCDS33658.1,ens|ENST00000352397,ens|ENST00000361740,ens|ENST00000396303,ens|ENST00000396309,ens|ENST00000402438,ens|ENST00000407332,ens|ENST00000407623,ens|ENST00000414587,ens|ENST00000438270,ens|ENST00000470741,ref|CYB5R3,ref|NM_000398,ref|NM_001129819,ref|NM_001171660,ref|NM_001171661,ref|NM_007326	120
CYB5R3	chr22	43024072	43024342	ccds|CCDS14040.1,ccds|CCDS33658.1,ens|ENST00000352397,ens|ENST00000361740,ens|ENST00000396303,ens|ENST00000396309,ens|ENST00000402438,ens|ENST00000407332,ens|ENST00000407623,ens|ENST00000414587,ens|ENST00000438270,ens|ENST00000470741,ref|CYB5R3,ref|NM_000398,ref|NM_001129819,ref|NM_001171660,ref|NM_001171661,ref|NM_007326	270
CYB5R3	chr22	43026880	43027000	ccds|CCDS14040.1,ccds|CCDS33658.1,ens|ENST00000352397,ens|ENST00000361740,ens|ENST00000396303,ens|ENST00000396309,ens|ENST00000402438,ens|ENST00000407332,ens|ENST00000407623,ens|ENST00000414587,ens|ENST00000438270,ens|ENST00000470741,ref|CYB5R3,ref|NM_000398,ref|NM_001129819,ref|NM_001171660,ref|NM_001171661,ref|NM_007326	120
CYB5R3	chr22	43027359	43027479	ccds|CCDS14040.1,ccds|CCDS33658.1,ens|ENST00000352397,ens|ENST00000361740,ens|ENST00000396303,ens|ENST00000396309,ens|ENST00000402438,ens|ENST00000407332,ens|ENST00000407623,ens|ENST00000414587,ens|ENST00000438270,ens|ENST00000466276,ens|ENST00000470741,ref|CYB5R3,ref|NM_000398,ref|NM_001129819,ref|NM_001171660,ref|NM_001171661,ref|NM_007326	120
CYB5R3	chr22	43032636	43037886	ccds|CCDS14040.1,ccds|CCDS33658.1,ens|ENST00000352397,ens|ENST00000361740,ens|ENST00000396303,ens|ENST00000396309,ens|ENST00000402438,ens|ENST00000407332,ens|ENST00000407623,ens|ENST00000414587,ens|ENST00000438270,ens|ENST00000466276,ref|CYB5R3,ref|NM_000398,ref|NM_001129819,ref|NM_001171660,ref|NM_001171661,ref|NM_007326	5250
DCX	chrX	110539852	110545002	ccds|CCDS14556.1,ccds|CCDS14557.1,ccds|CCDS14558.1,ens|ENST00000338081,ens|ENST00000356220,ens|ENST00000356915,ens|ENST00000358070,ens|ENST00000371988,ens|ENST00000371993,ens|ENST00000488120,ref|DCX,ref|NM_000555,ref|NM_178151,ref|NM_178152,ref|NM_178153	5150
DCX	chrX	110555826	110555976	ccds|CCDS14556.1,ccds|CCDS14557.1,ccds|CCDS14558.1,ens|ENST00000338081,ens|ENST00000356220,ens|ENST00000356915,ens|ENST00000358070,ens|ENST00000371988,ens|ENST00000371993,ens|ENST00000488120,ref|DCX,ref|NM_000555,ref|NM_178151,ref|NM_178152,ref|NM_178153	150
DCX	chrX	110574050	110574320	ccds|CCDS14556.1,ccds|CCDS14557.1,ccds|CCDS14558.1,ens|ENST00000338081,ens|ENST00000356220,ens|ENST00000356915,ens|ENST00000358070,ens|ENST00000371988,ens|ENST00000371993,ens|ENST00000488120,ens|ENST00000496551,ref|DCX,ref|NM_000555,ref|NM_178151,ref|NM_178152,ref|NM_178153	270
DCX	chrX	110576239	110576389	ccds|CCDS14556.1,ccds|CCDS14557.1,ccds|CCDS14558.1,ens|ENST00000338081,ens|ENST00000356220,ens|ENST00000356915,ens|ENST00000358070,ens|ENST00000371988,ens|ENST00000371993,ens|ENST00000488120,ens|ENST00000496551,ref|DCX,ref|NM_000555,ref|NM_178151,ref|NM_178152,ref|NM_178153	150
DCX	chrX	110644177	110644567	ccds|CCDS14556.1,ccds|CCDS14557.1,ccds|CCDS14558.1,ens|ENST00000338081,ens|ENST00000356220,ens|ENST00000356915,ens|ENST00000358070,ens|ENST00000371988,ens|ENST00000371993,ens|ENST00000488120,ens|ENST00000496551,ref|DCX,ref|NM_000555,ref|NM_178151,ref|NM_178152,ref|NM_178153	390
DCX	chrX	110653185	110653695	ccds|CCDS14556.1,ccds|CCDS14557.1,ccds|CCDS14558.1,ens|ENST00000338081,ens|ENST00000356220,ens|ENST00000356915,ens|ENST00000358070,ens|ENST00000371988,ens|ENST00000371993,ens|ENST00000468911,ens|ENST00000488120,ens|ENST00000496551,ref|DCX,ref|NM_000555,ref|NM_178151,ref|NM_178152,ref|NM_178153	510
DCX	chrX	110653941	110659211	ccds|CCDS14556.1,ens|ENST00000338081,ens|ENST00000356220,ens|ENST00000356915,ens|ENST00000358070,ens|ENST00000371988,ens|ENST00000371993,ens|ENST00000468911,ens|ENST00000488120,ens|ENST00000496551,ref|DCX,ref|NM_000555,ref|NM_178151,ref|NM_178152,ref|NM_178153	5270
DEAF1	chr11	639511	644661	ccds|CCDS31327.1,ens|ENST00000338675,ens|ENST00000359958,ens|ENST00000382409,ref|DEAF1,ref|NM_021008	5150
DEAF1	chr11	653916	654066	ccds|CCDS31327.1,ens|ENST00000338675,ens|ENST00000359958,ens|ENST00000382409,ens|ENST00000388804,ref|DEAF1,ref|NM_021008	150
DEAF1	chr11	674449	674839	ccds|CCDS31327.1,ens|ENST00000338675,ens|ENST00000359958,ens|ENST00000382409,ens|ENST00000388804,ref|DEAF1,ref|NM_021008	390
DEAF1	chr11	678607	678877	ccds|CCDS31327.1,ens|ENST00000338675,ens|ENST00000359958,ens|ENST00000382409,ens|ENST00000388804,ref|DEAF1,ref|NM_021008	270
DEAF1	chr11	679601	679871	ccds|CCDS31327.1,ens|ENST00000338675,ens|ENST00000359958,ens|ENST00000382409,ens|ENST00000388804,ref|DEAF1,ref|NM_021008	270
DEAF1	chr11	680875	681145	ccds|CCDS31327.1,ens|ENST00000338675,ens|ENST00000359958,ens|ENST00000382409,ens|ENST00000388804,ref|DEAF1,ref|NM_021008	270
DEAF1	chr11	684870	684990	ccds|CCDS31327.1,ens|ENST00000338675,ens|ENST00000359958,ens|ENST00000382409,ens|ENST00000388804,ref|DEAF1,ref|NM_021008	120
DEAF1	chr11	686807	687047	ccds|CCDS31327.1,ens|ENST00000338675,ens|ENST00000359958,ens|ENST00000382409,ens|ENST00000388804,ref|DEAF1,ref|NM_021008	240
DEAF1	chr11	687863	688103	ccds|CCDS31327.1,ens|ENST00000338675,ens|ENST00000359958,ens|ENST00000382409,ens|ENST00000388804,ref|DEAF1,ref|NM_021008	240
DEAF1	chr11	688245	688515	ccds|CCDS31327.1,ens|ENST00000338675,ens|ENST00000359958,ens|ENST00000382409,ens|ENST00000388804,ref|DEAF1,ref|NM_021008	270
DEAF1	chr11	691489	691609	ccds|CCDS31327.1,ens|ENST00000338675,ens|ENST00000359958,ens|ENST00000382409,ens|ENST00000388804,ref|DEAF1,ref|NM_021008	120
DEAF1	chr11	694751	694948	ccds|CCDS31327.1,ens|ENST00000338675,ens|ENST00000359958,ens|ENST00000382409,ens|ENST00000388804,ref|DEAF1,ref|NM_021008	197
DEAF1	chr11	695003	695123	ccds|CCDS31327.1,ens|ENST00000338675,ens|ENST00000359958,ens|ENST00000382409,ens|ENST00000388804,ref|DEAF1,ref|NM_021008	120
DEAF1	chr11	695547	700907	ens|ENST00000338675,ens|ENST00000342078,ens|ENST00000382409,ens|ENST00000388804,ens|ENST00000397510,ens|ENST00000397512,ens|ENST00000449452,ref|DEAF1,ref|NM_001042463,ref|NM_021008,ref|NM_174940,ref|TMEM80ccds|CCDS41587.1,ccds|CCDS7711.2,ens|ENST00000488769,ens|ENST00000492023	5360
DISC1	chr1	231757512	231762632	ccds|CCDS31055.1,ccds|CCDS31056.1,ens|ENST00000295051,ens|ENST00000317586,ens|ENST00000366633,ens|ENST00000366636,ens|ENST00000366637,ens|ENST00000366638,ens|ENST00000439617,ref|DISC1,ref|NM_001012957,ref|NM_001012958,ref|NM_001012959,ref|NM_001164537,ref|NM_001164538,ref|NM_001164539,ref|NM_001164540,ref|NM_001164541,ref|NM_001164542,ref|NM_001164544,ref|NM_001164545,ref|NM_001164546,ref|NM_0011…	5120
DISC1	chr1	231765113	231765353	ccds|CCDS31055.1,ccds|CCDS31056.1,ens|ENST00000295051,ens|ENST00000317586,ens|ENST00000366633,ens|ENST00000366636,ens|ENST00000366637,ens|ENST00000366638,ens|ENST00000439617,ens|ENST00000468399,ref|DISC1,ref|NM_001012957,ref|NM_001012958,ref|NM_001012959,ref|NM_001164537,ref|NM_001164538,ref|NM_001164539,ref|NM_001164540,ref|NM_001164541,ref|NM_001164542,ref|NM_001164544,ref|NM_001164545,ref|NM_0…	240
DISC1	chr1	231829521	231830601	ccds|CCDS31055.1,ccds|CCDS31056.1,ens|ENST00000295051,ens|ENST00000317586,ens|ENST00000366632,ens|ENST00000366633,ens|ENST00000366636,ens|ENST00000366637,ens|ENST00000366638,ens|ENST00000439617,ens|ENST00000468399,ref|DISC1,ref|NM_001012957,ref|NM_001012958,ref|NM_001012959,ref|NM_001164537,ref|NM_001164538,ref|NM_001164539,ref|NM_001164540,ref|NM_001164541,ref|NM_001164542,ref|NM_001164544,ref|N…	1080
DISC1	chr1	231837645	231837795	ccds|CCDS31055.1,ccds|CCDS31056.1,ens|ENST00000295051,ens|ENST00000317586,ens|ENST00000366632,ens|ENST00000366633,ens|ENST00000366636,ens|ENST00000366637,ens|ENST00000366638,ens|ENST00000439617,ens|ENST00000468399,ref|DISC1,ref|NM_001012957,ref|NM_001012958,ref|NM_001012959,ref|NM_001164537,ref|NM_001164538,ref|NM_001164539,ref|NM_001164540,ref|NM_001164541,ref|NM_001164542,ref|NM_001164544,ref|N…	150
DISC1	chr1	231858255	231858375	ccds|CCDS31055.1,ccds|CCDS31056.1,ens|ENST00000295051,ens|ENST00000317586,ens|ENST00000366632,ens|ENST00000366633,ens|ENST00000366636,ens|ENST00000366637,ens|ENST00000366638,ens|ENST00000439617,ref|DISC1,ref|NM_001012957,ref|NM_001012958,ref|NM_001012959,ref|NM_001164537,ref|NM_001164538,ref|NM_001164539,ref|NM_001164540,ref|NM_001164541,ref|NM_001164542,ref|NM_001164544,ref|NM_001164545,ref|NM_0…	120
DISC1	chr1	231885596	231885866	ccds|CCDS31055.1,ens|ENST00000295051,ens|ENST00000366633,ens|ENST00000366636,ens|ENST00000366637,ens|ENST00000366638,ens|ENST00000439617,ref|DISC1,ref|NM_001012957,ref|NM_001012959,ref|NM_001164537,ref|NM_001164538,ref|NM_001164539,ref|NM_001164540,ref|NM_001164541,ref|NM_001164542,ref|NM_001164544,ref|NM_001164545,ref|NM_001164546,ref|NM_001164547,ref|NM_001164548,ref|NM_001164549,ref|NM_0011645…	270
DISC1	chr1	231902830	231903051	ccds|CCDS31055.1,ens|ENST00000295051,ens|ENST00000366633,ens|ENST00000366636,ens|ENST00000366637,ens|ENST00000366638,ens|ENST00000439617,ref|DISC1,ref|NM_001012957,ref|NM_001012959,ref|NM_001164537,ref|NM_001164538,ref|NM_001164539,ref|NM_001164540,ref|NM_001164541,ref|NM_001164542,ref|NM_001164544,ref|NM_001164545,ref|NM_001164546,ref|NM_001164547,ref|NM_001164548,ref|NM_001164549,ref|NM_0011645…	221
DISC1	chr1	231906578	231906818	ccds|CCDS31055.1,ens|ENST00000295051,ens|ENST00000366633,ens|ENST00000366636,ens|ENST00000366637,ens|ENST00000366638,ens|ENST00000439617,ref|DISC1,ref|NM_001012957,ref|NM_001012959,ref|NM_001164537,ref|NM_001164538,ref|NM_001164539,ref|NM_001164540,ref|NM_001164541,ref|NM_001164542,ref|NM_001164544,ref|NM_001164545,ref|NM_001164546,ref|NM_001164547,ref|NM_001164548,ref|NM_001164549,ref|NM_0011645…	240
DISC1	chr1	231930924	231931074	ccds|CCDS31055.1,ens|ENST00000295051,ens|ENST00000366633,ens|ENST00000366636,ens|ENST00000366637,ens|ENST00000366638,ens|ENST00000439617,ref|DISC1,ref|NM_001012957,ref|NM_001012959,ref|NM_001164537,ref|NM_001164538,ref|NM_001164539,ref|NM_001164540,ref|NM_001164541,ref|NM_001164542,ref|NM_001164544,ref|NM_001164545,ref|NM_001164546,ref|NM_001164547,ref|NM_001164548,ref|NM_001164556,ref|NM_018662,…	150
DISC1	chr1	231935844	231935964	ccds|CCDS31055.1,ens|ENST00000295051,ens|ENST00000366633,ens|ENST00000366636,ens|ENST00000366637,ens|ENST00000366638,ens|ENST00000439617,ref|DISC1,ref|NM_001012957,ref|NM_001012959,ref|NM_001164537,ref|NM_001164538,ref|NM_001164539,ref|NM_001164540,ref|NM_001164541,ref|NM_001164542,ref|NM_001164544,ref|NM_001164545,ref|NM_001164546,ref|NM_001164547,ref|NM_001164548,ref|NM_001164556,ref|NM_018662,…	120
DISC1	chr1	231954018	231954288	ccds|CCDS31055.1,ens|ENST00000295051,ens|ENST00000366633,ens|ENST00000366636,ens|ENST00000366637,ens|ENST00000366638,ens|ENST00000422590,ens|ENST00000439617,ref|DISC1,ref|DISC2,ref|NM_001012957,ref|NM_001012959,ref|NM_001164537,ref|NM_001164538,ref|NM_001164539,ref|NM_001164540,ref|NM_001164541,ref|NM_001164542,ref|NM_001164544,ref|NM_001164545,ref|NM_001164546,ref|NM_001164547,ref|NM_001164548,r…	270
DISC1	chr1	231954939	231955059	ccds|CCDS31055.1,ens|ENST00000295051,ens|ENST00000366633,ens|ENST00000366636,ens|ENST00000366637,ens|ENST00000366638,ens|ENST00000422590,ens|ENST00000427560,ens|ENST00000439617,ref|DISC1,ref|NM_001012957,ref|NM_001012959,ref|NM_001164537,ref|NM_001164538,ref|NM_001164539,ref|NM_001164540,ref|NM_001164541,ref|NM_001164542,ref|NM_001164544,ref|NM_001164545,ref|NM_001164546,ref|NM_001164547,ref|NM_0…	120
DISC1	chr1	231955982	231956102	ccds|CCDS31055.1,ens|ENST00000295051,ens|ENST00000366633,ens|ENST00000366636,ens|ENST00000366637,ens|ENST00000366638,ens|ENST00000422590,ens|ENST00000427560,ens|ENST00000439617,ref|DISC1,ref|NM_001012957,ref|NM_001012959,ref|NM_001164537,ref|NM_001164538,ref|NM_001164539,ref|NM_001164540,ref|NM_001164541,ref|NM_001164542,ref|NM_001164546,ref|NM_001164547,ref|NM_018662,ref|NR_028393,ref|TSNAX-DISC1	120
DISC1	chr1	231957339	231957459	ccds|CCDS31055.1,ens|ENST00000295051,ens|ENST00000366633,ens|ENST00000366636,ens|ENST00000366637,ens|ENST00000366638,ens|ENST00000422590,ens|ENST00000427560,ens|ENST00000439617,ref|DISC1,ref|NM_001012957,ref|NM_001012959,ref|NM_001164537,ref|NM_001164538,ref|NM_001164539,ref|NM_001164540,ref|NM_001164541,ref|NM_001164542,ref|NM_001164546,ref|NM_001164547,ref|NM_018662,ref|NR_028393,ref|TSNAX-DISC1	120
DISC1	chr1	232002236	232002356	ccds|CCDS31055.1,ens|ENST00000295051,ens|ENST00000366636,ens|ENST00000366637,ens|ENST00000366638,ens|ENST00000422590,ens|ENST00000427560,ens|ENST00000439617,ref|DISC1,ref|NM_001012957,ref|NM_001012959,ref|NM_001164537,ref|NM_001164538,ref|NM_001164540,ref|NM_001164541,ref|NM_001164542,ref|NM_001164546,ref|NM_001164547,ref|NM_018662,ref|NR_028393,ref|TSNAX-DISC1	120
DISC1	chr1	232094543	232094663	ens|ENST00000366637,ens|ENST00000366638,ens|ENST00000422590,ens|ENST00000427560,ens|ENST00000439617,ref|DISC1,ref|NM_001012957,ref|NM_001164537,ref|NM_001164538,ref|NM_001164540,ref|NM_001164541,ref|NM_001164542,ref|NM_001164546,ref|NM_001164547,ref|NM_018662,ref|NR_028393,ref|TSNAX-DISC1	120
DISC1	chr1	232098489	232098925	ens|ENST00000366637,ens|ENST00000366638,ens|ENST00000422590,ens|ENST00000424757,ens|ENST00000427560,ens|ENST00000439617,ref|DISC1,ref|NM_001012957,ref|NM_001164537,ref|NM_001164538,ref|NM_001164540,ref|NM_001164541,ref|NM_001164547,ref|NM_018662,ref|NR_028393,ref|TSNAX-DISC1	436
DISC1	chr1	232144475	232144955	ens|ENST00000366637,ens|ENST00000366638,ens|ENST00000422590,ens|ENST00000427560,ens|ENST00000439617,ref|DISC1,ref|NM_001012957,ref|NM_001164537,ref|NM_001164538,ref|NM_001164540,ref|NM_001164541,ref|NM_001164547,ref|NM_018662,ref|NR_028393,ref|TSNAX-DISC1	480
DISC1	chr1	232162120	232162360	ens|ENST00000366637,ens|ENST00000366638,ens|ENST00000439617,ref|DISC1,ref|NM_001012957,ref|NM_001164537,ref|NM_001164540,ref|NM_018662,ref|NR_028393,ref|TSNAX-DISC1	240
DISC1	chr1	232172387	232177627	ens|ENST00000366637,ens|ENST00000366638,ens|ENST00000439617,ref|DISC1,ref|NM_001012957,ref|NM_001164537,ref|NM_001164540,ref|NM_018662,ref|NR_028393,ref|TSNAX-DISC1	5240
DISC2	chr1	231949018	231959288	ccds|CCDS31055.1,ens|ENST00000295051,ens|ENST00000366633,ens|ENST00000366636,ens|ENST00000366637,ens|ENST00000366638,ens|ENST00000422590,ens|ENST00000439617,ref|DISC1,ref|DISC2,ref|NM_001012957,ref|NM_001012959,ref|NM_001164537,ref|NM_001164538,ref|NM_001164539,ref|NM_001164540,ref|NM_001164541,ref|NM_001164542,ref|NM_001164544,ref|NM_001164545,ref|NM_001164546,ref|NM_001164547,ref|NM_001164548,r…	10270
DKC1	chrX	153986188	153991308	ccds|CCDS14761.1,ens|ENST00000369550,ens|ENST00000393534,ens|ENST00000393535,ens|ENST00000413910,ens|ENST00000473552,ens|ENST00000475423,ref|DKC1,ref|NM_001142463,ref|NM_001363	5120
DKC1	chrX	153993147	153993297	ccds|CCDS14761.1,ens|ENST00000369550,ens|ENST00000393534,ens|ENST00000393535,ens|ENST00000413910,ens|ENST00000437719,ens|ENST00000452771,ens|ENST00000473552,ens|ENST00000475423,ref|DKC1,ref|NM_001142463,ref|NM_001363	150
DKC1	chrX	153993671	153993821	ccds|CCDS14761.1,ens|ENST00000369550,ens|ENST00000393534,ens|ENST00000393535,ens|ENST00000413910,ens|ENST00000437719,ens|ENST00000452771,ens|ENST00000473552,ref|DKC1,ref|NM_001142463,ref|NM_001363	150
DKC1	chrX	153994137	153994287	ccds|CCDS14761.1,ens|ENST00000369550,ens|ENST00000393534,ens|ENST00000393535,ens|ENST00000413910,ens|ENST00000437719,ens|ENST00000452771,ens|ENST00000473552,ref|DKC1,ref|NM_001142463,ref|NM_001363	150
DKC1	chrX	153994432	153994702	ccds|CCDS14761.1,ens|ENST00000369550,ens|ENST00000393534,ens|ENST00000393535,ens|ENST00000413910,ens|ENST00000437719,ens|ENST00000452771,ens|ENST00000473552,ref|DKC1,ref|NM_001142463,ref|NM_001363	270
DKC1	chrX	153995213	153995363	ccds|CCDS14761.1,ens|ENST00000369550,ens|ENST00000393534,ens|ENST00000393535,ens|ENST00000412124,ens|ENST00000413910,ens|ENST00000437719,ens|ENST00000452771,ref|DKC1,ref|NM_001142463,ref|NM_001363	150
DKC1	chrX	153995443	153995713	ccds|CCDS14761.1,ens|ENST00000369550,ens|ENST00000393534,ens|ENST00000393535,ens|ENST00000412124,ens|ENST00000413910,ens|ENST00000437719,ens|ENST00000452771,ref|DKC1,ref|NM_001142463,ref|NM_001363,ens|ENST00000426673	270
DKC1	chrX	153996521	153996981	ccds|CCDS14761.1,ens|ENST00000369550,ens|ENST00000393534,ens|ENST00000393535,ens|ENST00000412124,ens|ENST00000413910,ens|ENST00000426673,ens|ENST00000437719,ens|ENST00000452771,ens|ENST00000484317,ref|DKC1,ref|NM_001142463,ref|NM_001363,ens|ENST00000384221,ens|ENST00000475966,ref|NR_002969,ref|SNORA36A	460
DKC1	chrX	153997393	153997633	ccds|CCDS14761.1,ens|ENST00000369550,ens|ENST00000393534,ens|ENST00000393535,ens|ENST00000412124,ens|ENST00000413910,ens|ENST00000426673,ens|ENST00000452771,ens|ENST00000475966,ens|ENST00000484317,ref|DKC1,ref|NM_001142463,ref|NM_001363	240
DKC1	chrX	153998943	153999184	ccds|CCDS14761.1,ens|ENST00000369550,ens|ENST00000393534,ens|ENST00000393535,ens|ENST00000412124,ens|ENST00000426673,ens|ENST00000475966,ens|ENST00000484317,ref|DKC1,ref|NM_001142463,ref|NM_001363	241
DKC1	chrX	154001314	154001567	ccds|CCDS14761.1,ens|ENST00000369550,ens|ENST00000393534,ens|ENST00000393535,ens|ENST00000412124,ens|ENST00000426673,ens|ENST00000475966,ens|ENST00000481062,ref|DKC1,ref|NM_001142463,ref|NM_001363	253
DKC1	chrX	154002868	154002988	ccds|CCDS14761.1,ens|ENST00000369550,ens|ENST00000393534,ens|ENST00000393535,ens|ENST00000412124,ens|ENST00000426673,ens|ENST00000475966,ens|ENST00000481062,ref|DKC1,ref|NM_001142463,ref|NM_001363	120
DKC1	chrX	154003216	154003568	ccds|CCDS14761.1,ens|ENST00000369550,ens|ENST00000383966,ens|ENST00000393534,ens|ENST00000393535,ens|ENST00000412124,ens|ENST00000426673,ens|ENST00000475966,ens|ENST00000481062,ref|DKC1,ref|NM_001142463,ref|NM_001363,ref|NR_002984,ref|SNORA56,ens|ENST00000492372	352
DKC1	chrX	154004370	154004520	ccds|CCDS14761.1,ens|ENST00000369550,ens|ENST00000393534,ens|ENST00000393535,ens|ENST00000412124,ens|ENST00000475966,ens|ENST00000492372,ref|DKC1,ref|NM_001142463,ref|NM_001363	150
DKC1	chrX	154004557	154004677	ccds|CCDS14761.1,ens|ENST00000369550,ens|ENST00000393534,ens|ENST00000393535,ens|ENST00000492372,ref|DKC1,ref|NM_001142463,ref|NM_001363	120
DKC1	chrX	154004967	154010087	ccds|CCDS14761.1,ens|ENST00000369550,ens|ENST00000393534,ens|ENST00000393535,ens|ENST00000492372,ref|DKC1,ref|NM_001142463,ref|NM_001363	5120
DLG3	chrX	69660004	69665469	ccds|CCDS14403.1,ens|ENST00000194900,ens|ENST00000374360,ens|ENST00000463252,ref|DLG3,ref|NM_021120	5465
DLG3	chrX	69668396	69668516	ccds|CCDS14403.1,ens|ENST00000194900,ens|ENST00000374360,ens|ENST00000463252,ref|DLG3,ref|NM_021120	120
DLG3	chrX	69668727	69668847	ccds|CCDS14403.1,ens|ENST00000194900,ens|ENST00000374360,ens|ENST00000463252,ref|DLG3,ref|NM_021120	120
DLG3	chrX	69669150	69669390	ccds|CCDS14403.1,ens|ENST00000194900,ens|ENST00000374360,ens|ENST00000463252,ref|DLG3,ref|NM_021120	240
DLG3	chrX	69669506	69669744	ccds|CCDS14403.1,ens|ENST00000194900,ens|ENST00000374360,ens|ENST00000463252,ref|DLG3,ref|NM_021120	238
DLG3	chrX	69669966	69670206	ccds|CCDS14403.1,ens|ENST00000194900,ens|ENST00000374360,ens|ENST00000463252,ref|DLG3,ref|NM_021120	240
DLG3	chrX	69670440	69670680	ccds|CCDS14403.1,ens|ENST00000194900,ens|ENST00000374360,ens|ENST00000463252,ref|DLG3,ref|NM_021120	240
DLG3	chrX	69671676	69671916	ccds|CCDS14403.1,ens|ENST00000194900,ens|ENST00000374360,ens|ENST00000463252,ref|DLG3,ref|NM_021120	240
DLG3	chrX	69672418	69672658	ccds|CCDS14403.1,ccds|CCDS43967.1,ens|ENST00000194900,ens|ENST00000374355,ens|ENST00000374360,ens|ENST00000463252,ref|DLG3,ref|NM_020730,ref|NM_021120	240
DLG3	chrX	69673444	69673684	ccds|CCDS14403.1,ccds|CCDS43967.1,ens|ENST00000194900,ens|ENST00000374355,ens|ENST00000374360,ens|ENST00000424211,ens|ENST00000431103,ens|ENST00000463252,ref|DLG3,ref|NM_020730,ref|NM_021120	240
DLG3	chrX	69674054	69674174	ccds|CCDS14403.1,ccds|CCDS43967.1,ens|ENST00000194900,ens|ENST00000374355,ens|ENST00000374360,ens|ENST00000424211,ens|ENST00000431103,ens|ENST00000463252,ref|DLG3,ref|NM_020730,ref|NM_021120	120
DLG3	chrX	69698936	69699176	ccds|CCDS14403.1,ccds|CCDS43967.1,ens|ENST00000194900,ens|ENST00000374355,ens|ENST00000374360,ens|ENST00000463252,ens|ENST00000466140,ens|ENST00000489733,ens|ENST00000494493,ref|DLG3,ref|NM_001166278,ref|NM_020730,ref|NM_021120	240
DLG3	chrX	69711924	69712164	ccds|CCDS14403.1,ccds|CCDS43967.1,ens|ENST00000194900,ens|ENST00000374355,ens|ENST00000374360,ens|ENST00000463252,ens|ENST00000466140,ens|ENST00000489733,ens|ENST00000494493,ref|DLG3,ref|NM_001166278,ref|NM_020730,ref|NM_021120	240
DLG3	chrX	69712348	69712468	ccds|CCDS14403.1,ccds|CCDS43967.1,ens|ENST00000194900,ens|ENST00000374355,ens|ENST00000374360,ens|ENST00000463252,ens|ENST00000466140,ens|ENST00000489733,ref|DLG3,ref|NM_001166278,ref|NM_020730,ref|NM_021120	120
DLG3	chrX	69713215	69713335	ccds|CCDS14403.1,ccds|CCDS43967.1,ens|ENST00000194900,ens|ENST00000374355,ens|ENST00000374360,ens|ENST00000463252,ens|ENST00000466140,ens|ENST00000489733,ref|DLG3,ref|NM_001166278,ref|NM_020730,ref|NM_021120	120
DLG3	chrX	69715240	69715360	ccds|CCDS14403.1,ccds|CCDS43967.1,ens|ENST00000194900,ens|ENST00000374355,ens|ENST00000374360,ens|ENST00000463252,ens|ENST00000466140,ens|ENST00000489733,ref|DLG3,ref|NM_001166278,ref|NM_020730,ref|NM_021120	120
DLG3	chrX	69716990	69717110	ccds|CCDS14403.1,ccds|CCDS43967.1,ens|ENST00000194900,ens|ENST00000374355,ens|ENST00000374360,ens|ENST00000461646,ens|ENST00000463252,ens|ENST00000466140,ens|ENST00000489733,ref|DLG3,ref|NM_001166278,ref|NM_020730,ref|NM_021120	120
DLG3	chrX	69718334	69718454	ccds|CCDS14403.1,ccds|CCDS43967.1,ens|ENST00000194900,ens|ENST00000374355,ens|ENST00000374360,ens|ENST00000461646,ens|ENST00000463252,ens|ENST00000466140,ens|ENST00000489733,ref|DLG3,ref|NM_001166278,ref|NM_020730,ref|NM_021120	120
DLG3	chrX	69719016	69719136	ccds|CCDS14403.1,ccds|CCDS43967.1,ens|ENST00000194900,ens|ENST00000374355,ens|ENST00000374360,ens|ENST00000461646,ens|ENST00000463252,ens|ENST00000466140,ref|DLG3,ref|NM_001166278,ref|NM_020730,ref|NM_021120	120
DLG3	chrX	69719692	69719932	ccds|CCDS14403.1,ccds|CCDS43967.1,ens|ENST00000194900,ens|ENST00000374355,ens|ENST00000374360,ens|ENST00000461646,ens|ENST00000463252,ens|ENST00000466140,ref|DLG3,ref|NM_001166278,ref|NM_020730,ref|NM_021120ens|ENST00000496931	240
DLG3	chrX	69720315	69720435	ccds|CCDS14403.1,ccds|CCDS43967.1,ens|ENST00000194900,ens|ENST00000374355,ens|ENST00000374360,ens|ENST00000461646,ens|ENST00000463252,ens|ENST00000496931,ref|DLG3,ref|NM_001166278,ref|NM_020730,ref|NM_021120	120
DLG3	chrX	69720733	69720853	ccds|CCDS14403.1,ccds|CCDS43967.1,ens|ENST00000194900,ens|ENST00000374355,ens|ENST00000374360,ens|ENST00000461646,ens|ENST00000463252,ens|ENST00000496931,ref|DLG3,ref|NM_001166278,ref|NM_020730,ref|NM_021120	120
DLG3	chrX	69722005	69727125	ccds|CCDS14403.1,ccds|CCDS43967.1,ens|ENST00000194900,ens|ENST00000374355,ens|ENST00000374360,ens|ENST00000461646,ens|ENST00000463252,ref|DLG3,ref|NM_001166278,ref|NM_020730,ref|NM_021120	5120
DLG4	chr17	7088959	7094192	ccds|CCDS45599.1,ccds|CCDS45600.1,ens|ENST00000293813,ens|ENST00000302955,ens|ENST00000380912,ens|ENST00000399506,ens|ENST00000399510,ens|ENST00000489885,ens|ENST00000491753,ref|DLG4,ref|NM_001128827,ref|NM_001365	5233
DLG4	chr17	7094571	7094691	ccds|CCDS45599.1,ccds|CCDS45600.1,ens|ENST00000293813,ens|ENST00000302955,ens|ENST00000380912,ens|ENST00000399506,ens|ENST00000399510,ens|ENST00000489885,ens|ENST00000491753,ref|DLG4,ref|NM_001128827,ref|NM_001365	120
DLG4	chr17	7095146	7095386	ccds|CCDS45599.1,ccds|CCDS45600.1,ens|ENST00000293813,ens|ENST00000302955,ens|ENST00000380912,ens|ENST00000399506,ens|ENST00000399510,ens|ENST00000489885,ens|ENST00000491753,ref|DLG4,ref|NM_001128827,ref|NM_001365	240
DLG4	chr17	7096241	7096469	ccds|CCDS45599.1,ccds|CCDS45600.1,ens|ENST00000293813,ens|ENST00000302955,ens|ENST00000380912,ens|ENST00000399506,ens|ENST00000399510,ens|ENST00000491753,ref|DLG4,ref|NM_001128827,ref|NM_001365	228
DLG4	chr17	7096732	7097069	ccds|CCDS45599.1,ccds|CCDS45600.1,ens|ENST00000293813,ens|ENST00000302955,ens|ENST00000380912,ens|ENST00000399506,ens|ENST00000399510,ens|ENST00000491753,ref|DLG4,ref|NM_001128827,ref|NM_001365	337
DLG4	chr17	7097116	7097236	ccds|CCDS45599.1,ccds|CCDS45600.1,ens|ENST00000293813,ens|ENST00000302955,ens|ENST00000380912,ens|ENST00000399506,ens|ENST00000399510,ref|DLG4,ref|NM_001128827,ref|NM_001365	120
DLG4	chr17	7097240	7097360	ccds|CCDS45599.1,ccds|CCDS45600.1,ens|ENST00000293813,ens|ENST00000302955,ens|ENST00000380912,ens|ENST00000399506,ens|ENST00000399510,ref|DLG4,ref|NM_001128827,ref|NM_001365	120
DLG4	chr17	7097605	7097845	ccds|CCDS45599.1,ccds|CCDS45600.1,ens|ENST00000293813,ens|ENST00000302955,ens|ENST00000380912,ens|ENST00000399506,ens|ENST00000399510,ref|DLG4,ref|NM_001128827,ref|NM_001365	240
DLG4	chr17	7099475	7099715	ccds|CCDS45599.1,ccds|CCDS45600.1,ens|ENST00000293813,ens|ENST00000302955,ens|ENST00000380912,ens|ENST00000399506,ens|ENST00000399510,ref|DLG4,ref|NM_001128827,ref|NM_001365	240
DLG4	chr17	7099722	7099962	ccds|CCDS45599.1,ccds|CCDS45600.1,ens|ENST00000293813,ens|ENST00000302955,ens|ENST00000380912,ens|ENST00000399506,ens|ENST00000399510,ref|DLG4,ref|NM_001128827,ref|NM_001365	240
DLG4	chr17	7100043	7100403	ccds|CCDS45599.1,ccds|CCDS45600.1,ens|ENST00000293813,ens|ENST00000302955,ens|ENST00000380912,ens|ENST00000399506,ens|ENST00000399510,ref|DLG4,ref|NM_001128827,ref|NM_001365	360
DLG4	chr17	7106173	7106413	ccds|CCDS45599.1,ccds|CCDS45600.1,ens|ENST00000293813,ens|ENST00000302955,ens|ENST00000380912,ens|ENST00000399506,ens|ENST00000399510,ens|ENST00000425672,ens|ENST00000451807,ens|ENST00000485100,ref|DLG4,ref|NM_001128827,ref|NM_001365,ens|ENST00000471159	240
DLG4	chr17	7106459	7106699	ccds|CCDS45599.1,ccds|CCDS45600.1,ens|ENST00000293813,ens|ENST00000302955,ens|ENST00000380912,ens|ENST00000399506,ens|ENST00000399510,ens|ENST00000425672,ens|ENST00000447163,ens|ENST00000451807,ens|ENST00000471159,ens|ENST00000485100,ref|DLG4,ref|NM_001128827,ref|NM_001365	240
DLG4	chr17	7106707	7106947	ccds|CCDS45599.1,ccds|CCDS45600.1,ens|ENST00000293813,ens|ENST00000302955,ens|ENST00000380912,ens|ENST00000399506,ens|ENST00000399510,ens|ENST00000425672,ens|ENST00000447163,ens|ENST00000451807,ens|ENST00000471159,ens|ENST00000485100,ens|ENST00000486626,ens|ENST00000493294,ref|DLG4,ref|NM_001128827,ref|NM_001365	240
DLG4	chr17	7106952	7107192	ccds|CCDS45599.1,ccds|CCDS45600.1,ens|ENST00000293813,ens|ENST00000302955,ens|ENST00000380912,ens|ENST00000399506,ens|ENST00000399510,ens|ENST00000425672,ens|ENST00000447163,ens|ENST00000451807,ens|ENST00000471159,ens|ENST00000485100,ens|ENST00000486626,ens|ENST00000493294,ref|DLG4,ref|NM_001128827,ref|NM_001365	240
DLG4	chr17	7107296	7107604	ccds|CCDS45599.1,ccds|CCDS45600.1,ens|ENST00000293813,ens|ENST00000302955,ens|ENST00000380912,ens|ENST00000399506,ens|ENST00000399510,ens|ENST00000425672,ens|ENST00000447163,ens|ENST00000451807,ens|ENST00000471159,ens|ENST00000485100,ens|ENST00000486626,ens|ENST00000493294,ref|DLG4,ref|NM_001128827,ref|NM_001365	308
DLG4	chr17	7111355	7111595	ccds|CCDS45599.1,ccds|CCDS45600.1,ens|ENST00000293813,ens|ENST00000302955,ens|ENST00000380912,ens|ENST00000399506,ens|ENST00000399510,ens|ENST00000425672,ens|ENST00000447163,ens|ENST00000451807,ens|ENST00000485100,ref|DLG4,ref|NM_001128827,ref|NM_001365	240
DLG4	chr17	7117074	7117194	ccds|CCDS45599.1,ccds|CCDS45600.1,ens|ENST00000293813,ens|ENST00000302955,ens|ENST00000380912,ens|ENST00000399506,ens|ENST00000399510,ens|ENST00000425672,ens|ENST00000447163,ens|ENST00000451807,ens|ENST00000485100,ref|DLG4,ref|NM_001128827,ref|NM_001365	120
DLG4	chr17	7120391	7120511	ccds|CCDS45599.1,ccds|CCDS45600.1,ens|ENST00000293813,ens|ENST00000302955,ens|ENST00000380912,ens|ENST00000399506,ens|ENST00000399510,ens|ENST00000425672,ens|ENST00000447163,ens|ENST00000485100,ref|DLG4,ref|NM_001128827,ref|NM_001365	120
DLG4	chr17	7121519	7121639	ccds|CCDS45599.1,ens|ENST00000293813,ens|ENST00000399510,ref|DLG4,ref|NM_001365	120
DLG4	chr17	7121848	7121968	ccds|CCDS45599.1,ens|ENST00000293813,ens|ENST00000399510,ref|DLG4,ref|NM_001365	120
DLG4	chr17	7122098	7122218	ccds|CCDS45599.1,ens|ENST00000293813,ens|ENST00000399510,ref|DLG4,ref|NM_001365	120
DLG4	chr17	7123145	7123265	ens|ENST00000293813,ens|ENST00000322910,ens|ENST00000350303,ens|ENST00000356839,ref|ACADVL,ref|DLG4,ref|NM_000018,ref|NM_001033859,ref|NM_001365	120
DLG4	chr17	7123274	7128466	ccds|CCDS11090.1,ccds|CCDS42249.1,ens|ENST00000293813,ens|ENST00000322910,ens|ENST00000350303,ens|ENST00000356839,ref|ACADVL,ref|DLG4,ref|NM_000018,ref|NM_001033859,ref|NM_001365	5192
DLGAP2	chr8	1444505	1449625	ens|ENST00000356067,ens|ENST00000357934,ens|ENST00000421627,ref|DLGAP2,ref|NM_004745	5120
DLGAP2	chr8	1496780	1497894	ccds|CCDS47760.1,ens|ENST00000356067,ens|ENST00000357934,ens|ENST00000421627,ref|DLGAP2,ref|NM_004745	1114
DLGAP2	chr8	1513834	1514074	ccds|CCDS47760.1,ens|ENST00000356067,ens|ENST00000357934,ens|ENST00000421627,ref|DLGAP2,ref|NM_004745	240
DLGAP2	chr8	1574859	1575099	ccds|CCDS47760.1,ens|ENST00000356067,ens|ENST00000357934,ens|ENST00000421627,ref|DLGAP2,ref|NM_004745	240
DLGAP2	chr8	1580982	1581222	ccds|CCDS47760.1,ens|ENST00000356067,ens|ENST00000357934,ens|ENST00000421627,ref|DLGAP2,ref|NM_004745	240
DLGAP2	chr8	1616429	1616909	ccds|CCDS47760.1,ens|ENST00000356067,ens|ENST00000357934,ens|ENST00000421627,ref|DLGAP2,ref|NM_004745	480
DLGAP2	chr8	1617781	1617989	ccds|CCDS47760.1,ens|ENST00000356067,ens|ENST00000357934,ens|ENST00000421627,ref|DLGAP2,ref|NM_004745	208
DLGAP2	chr8	1624681	1624801	ccds|CCDS47760.1,ens|ENST00000356067,ens|ENST00000357934,ens|ENST00000421627,ref|DLGAP2,ref|NM_004745	120
DLGAP2	chr8	1626347	1626827	ccds|CCDS47760.1,ens|ENST00000356067,ens|ENST00000357934,ens|ENST00000421627,ref|DLGAP2,ref|NM_004745	480
DLGAP2	chr8	1639686	1639814	ccds|CCDS47760.1,ens|ENST00000356067,ens|ENST00000357934,ens|ENST00000421627,ref|DLGAP2,ref|NM_004745	128
DLGAP2	chr8	1645268	1645508	ccds|CCDS47760.1,ens|ENST00000356067,ens|ENST00000357934,ens|ENST00000421627,ref|DLGAP2,ref|NM_004745	240
DLGAP2	chr8	1649342	1654582	ccds|CCDS47760.1,ens|ENST00000356067,ens|ENST00000357934,ens|ENST00000421627,ref|DLGAP2,ref|NM_004745	5240
DLX5	chr7	96645032	96650392	ccds|CCDS5647.1,ens|ENST00000222598,ens|ENST00000493764,ref|DLX5,ref|NM_005221	5360
DLX5	chr7	96651468	96651708	ccds|CCDS5647.1,ens|ENST00000222598,ens|ENST00000486603,ens|ENST00000493764,ref|DLX5,ref|NM_005221	240
DLX5	chr7	96653547	96658937	ccds|CCDS5647.1,ens|ENST00000222598,ens|ENST00000486603,ens|ENST00000493764,ref|DLX5,ref|NM_005221	5390
DMD	chrX	31134938	31140058	ccds|CCDS14228.1,ccds|CCDS14229.1,ccds|CCDS14230.1,ccds|CCDS14231.1,ccds|CCDS14232.1,ccds|CCDS14233.1,ccds|CCDS14234.1,ccds|CCDS48091.1,ens|ENST00000343523,ens|ENST00000357033,ens|ENST00000358062,ens|ENST00000359836,ens|ENST00000361471,ens|ENST00000378677,ens|ENST00000378680,ens|ENST00000378682,ens|ENST00000378684,ens|ENST00000378687,ens|ENST00000378702,ens|ENST00000378707,ens|ENST00000378723,ens…	5120
DMD	chrX	31144714	31144834	ccds|CCDS14228.1,ccds|CCDS14229.1,ccds|CCDS14230.1,ccds|CCDS14231.1,ccds|CCDS14232.1,ccds|CCDS14233.1,ccds|CCDS14234.1,ccds|CCDS48091.1,ens|ENST00000343523,ens|ENST00000357033,ens|ENST00000358062,ens|ENST00000359836,ens|ENST00000361471,ens|ENST00000378677,ens|ENST00000378680,ens|ENST00000378682,ens|ENST00000378684,ens|ENST00000378687,ens|ENST00000378702,ens|ENST00000378707,ens|ENST00000378723,ens…	120
DMD	chrX	31152204	31152324	ccds|CCDS14228.1,ccds|CCDS14229.1,ccds|CCDS14230.1,ccds|CCDS14231.1,ccds|CCDS14232.1,ccds|CCDS14233.1,ccds|CCDS14234.1,ccds|CCDS48091.1,ens|ENST00000343523,ens|ENST00000357033,ens|ENST00000358062,ens|ENST00000359836,ens|ENST00000361471,ens|ENST00000378677,ens|ENST00000378680,ens|ENST00000378682,ens|ENST00000378684,ens|ENST00000378687,ens|ENST00000378702,ens|ENST00000378707,ens|ENST00000378723,ens…	120
DMD	chrX	31164349	31164589	ccds|CCDS14228.1,ccds|CCDS14229.1,ccds|CCDS14230.1,ccds|CCDS14231.1,ccds|CCDS14232.1,ccds|CCDS14233.1,ccds|CCDS14234.1,ccds|CCDS48091.1,ens|ENST00000343523,ens|ENST00000357033,ens|ENST00000358062,ens|ENST00000359836,ens|ENST00000361471,ens|ENST00000378677,ens|ENST00000378680,ens|ENST00000378682,ens|ENST00000378684,ens|ENST00000378687,ens|ENST00000378702,ens|ENST00000378707,ens|ENST00000378723,ens…	240
DMD	chrX	31165333	31165645	ccds|CCDS14228.1,ccds|CCDS14229.1,ccds|CCDS14230.1,ccds|CCDS14231.1,ccds|CCDS14232.1,ccds|CCDS14233.1,ccds|CCDS14234.1,ccds|CCDS48091.1,ens|ENST00000343523,ens|ENST00000357033,ens|ENST00000358062,ens|ENST00000359836,ens|ENST00000361471,ens|ENST00000378677,ens|ENST00000378680,ens|ENST00000378682,ens|ENST00000378684,ens|ENST00000378687,ens|ENST00000378702,ens|ENST00000378707,ens|ENST00000378723,ens…	312
DMD	chrX	31187518	31187758	ccds|CCDS14228.1,ccds|CCDS14229.1,ccds|CCDS14230.1,ccds|CCDS14231.1,ccds|CCDS14232.1,ccds|CCDS14233.1,ccds|CCDS14234.1,ccds|CCDS48091.1,ens|ENST00000343523,ens|ENST00000357033,ens|ENST00000358062,ens|ENST00000359836,ens|ENST00000361471,ens|ENST00000378677,ens|ENST00000378680,ens|ENST00000378682,ens|ENST00000378684,ens|ENST00000378687,ens|ENST00000378702,ens|ENST00000378707,ens|ENST00000378723,ens…	240
DMD	chrX	31190437	31190557	ccds|CCDS14228.1,ccds|CCDS14229.1,ccds|CCDS14230.1,ccds|CCDS14231.1,ccds|CCDS14232.1,ccds|CCDS14233.1,ccds|CCDS14234.1,ccds|CCDS48091.1,ens|ENST00000343523,ens|ENST00000357033,ens|ENST00000358062,ens|ENST00000359836,ens|ENST00000361471,ens|ENST00000378677,ens|ENST00000378680,ens|ENST00000378682,ens|ENST00000378684,ens|ENST00000378687,ens|ENST00000378702,ens|ENST00000378705,ens|ENST00000378707,ens…	120
DMD	chrX	31191628	31191748	ccds|CCDS14228.1,ccds|CCDS14229.1,ccds|CCDS14230.1,ccds|CCDS14231.1,ccds|CCDS14232.1,ccds|CCDS14233.1,ccds|CCDS14234.1,ccds|CCDS48091.1,ens|ENST00000343523,ens|ENST00000357033,ens|ENST00000358062,ens|ENST00000359836,ens|ENST00000361471,ens|ENST00000378677,ens|ENST00000378680,ens|ENST00000378682,ens|ENST00000378684,ens|ENST00000378687,ens|ENST00000378702,ens|ENST00000378705,ens|ENST00000378707,ens…	120
DMD	chrX	31196007	31196127	ccds|CCDS14228.1,ccds|CCDS14229.1,ccds|CCDS14230.1,ccds|CCDS14231.1,ccds|CCDS14232.1,ccds|CCDS14233.1,ccds|CCDS14234.1,ccds|CCDS48091.1,ens|ENST00000343523,ens|ENST00000357033,ens|ENST00000358062,ens|ENST00000359836,ens|ENST00000361471,ens|ENST00000378677,ens|ENST00000378680,ens|ENST00000378682,ens|ENST00000378684,ens|ENST00000378687,ens|ENST00000378702,ens|ENST00000378705,ens|ENST00000378707,ens…	120
DMD	chrX	31196733	31196973	ccds|CCDS14228.1,ccds|CCDS14229.1,ccds|CCDS14230.1,ccds|CCDS14231.1,ccds|CCDS14232.1,ccds|CCDS14233.1,ccds|CCDS14234.1,ccds|CCDS48091.1,ens|ENST00000343523,ens|ENST00000357033,ens|ENST00000358062,ens|ENST00000359836,ens|ENST00000361471,ens|ENST00000378677,ens|ENST00000378680,ens|ENST00000378682,ens|ENST00000378684,ens|ENST00000378687,ens|ENST00000378702,ens|ENST00000378705,ens|ENST00000378707,ens…	240
DMD	chrX	31198482	31198602	ccds|CCDS14228.1,ccds|CCDS14229.1,ccds|CCDS14230.1,ccds|CCDS14231.1,ccds|CCDS14232.1,ccds|CCDS14233.1,ccds|CCDS14234.1,ccds|CCDS48091.1,ens|ENST00000343523,ens|ENST00000357033,ens|ENST00000358062,ens|ENST00000359836,ens|ENST00000361471,ens|ENST00000378677,ens|ENST00000378680,ens|ENST00000378682,ens|ENST00000378684,ens|ENST00000378687,ens|ENST00000378702,ens|ENST00000378705,ens|ENST00000378707,ens…	120
DMD	chrX	31200817	31201057	ccds|CCDS14228.1,ccds|CCDS14229.1,ccds|CCDS14230.1,ccds|CCDS14231.1,ccds|CCDS14232.1,ccds|CCDS14233.1,ccds|CCDS14234.1,ccds|CCDS48091.1,ens|ENST00000343523,ens|ENST00000357033,ens|ENST00000358062,ens|ENST00000359836,ens|ENST00000361471,ens|ENST00000378677,ens|ENST00000378680,ens|ENST00000378682,ens|ENST00000378684,ens|ENST00000378687,ens|ENST00000378702,ens|ENST00000378705,ens|ENST00000378707,ens…	240
DMD	chrX	31222036	31222276	ccds|CCDS14228.1,ccds|CCDS14229.1,ccds|CCDS14230.1,ccds|CCDS14231.1,ccds|CCDS14232.1,ccds|CCDS14233.1,ccds|CCDS14234.1,ccds|CCDS48091.1,ens|ENST00000343523,ens|ENST00000357033,ens|ENST00000358062,ens|ENST00000359836,ens|ENST00000361471,ens|ENST00000378677,ens|ENST00000378680,ens|ENST00000378682,ens|ENST00000378684,ens|ENST00000378687,ens|ENST00000378702,ens|ENST00000378705,ens|ENST00000378707,ens…	240
DMD	chrX	31224681	31224801	ccds|CCDS14228.1,ccds|CCDS14229.1,ccds|CCDS14230.1,ccds|CCDS14231.1,ccds|CCDS14232.1,ccds|CCDS14233.1,ccds|CCDS14234.1,ccds|CCDS48091.1,ens|ENST00000343523,ens|ENST00000357033,ens|ENST00000358062,ens|ENST00000359836,ens|ENST00000361471,ens|ENST00000378677,ens|ENST00000378680,ens|ENST00000378682,ens|ENST00000378684,ens|ENST00000378687,ens|ENST00000378702,ens|ENST00000378705,ens|ENST00000378707,ens…	120
DMD	chrX	31227595	31227835	ccds|CCDS14228.1,ccds|CCDS14229.1,ccds|CCDS14230.1,ccds|CCDS14231.1,ccds|CCDS14232.1,ccds|CCDS14233.1,ccds|CCDS14234.1,ccds|CCDS48091.1,ens|ENST00000343523,ens|ENST00000357033,ens|ENST00000358062,ens|ENST00000359836,ens|ENST00000361471,ens|ENST00000378677,ens|ENST00000378680,ens|ENST00000378682,ens|ENST00000378684,ens|ENST00000378687,ens|ENST00000378702,ens|ENST00000378707,ens|ENST00000378723,ens…	240
DMD	chrX	31241140	31241260	ccds|CCDS14228.1,ccds|CCDS14229.1,ccds|CCDS14230.1,ccds|CCDS14231.1,ccds|CCDS14232.1,ccds|CCDS14233.1,ccds|CCDS14234.1,ccds|CCDS48091.1,ens|ENST00000343523,ens|ENST00000357033,ens|ENST00000358062,ens|ENST00000359836,ens|ENST00000361471,ens|ENST00000378677,ens|ENST00000378680,ens|ENST00000378682,ens|ENST00000378684,ens|ENST00000378687,ens|ENST00000378702,ens|ENST00000378707,ens|ENST00000378723,ens…	120
DMD	chrX	31279042	31279162	ccds|CCDS14228.1,ccds|CCDS14229.1,ccds|CCDS14230.1,ccds|CCDS14231.1,ccds|CCDS14232.1,ccds|CCDS14233.1,ccds|CCDS14234.1,ccds|CCDS48091.1,ens|ENST00000343523,ens|ENST00000357033,ens|ENST00000358062,ens|ENST00000359836,ens|ENST00000361471,ens|ENST00000378677,ens|ENST00000378680,ens|ENST00000378682,ens|ENST00000378684,ens|ENST00000378687,ens|ENST00000378702,ens|ENST00000378707,ens|ENST00000378723,ens…	120
DMD	chrX	31284876	31284996	ccds|CCDS14228.1,ccds|CCDS14229.1,ccds|CCDS14230.1,ccds|CCDS14231.1,ccds|CCDS14232.1,ccds|CCDS14233.1,ccds|CCDS14234.1,ccds|CCDS48091.1,ens|ENST00000343523,ens|ENST00000357033,ens|ENST00000358062,ens|ENST00000359836,ens|ENST00000361471,ens|ENST00000378677,ens|ENST00000378680,ens|ENST00000378682,ens|ENST00000378684,ens|ENST00000378687,ens|ENST00000378702,ens|ENST00000378707,ens|ENST00000378723,ens…	120
DMD	chrX	31341684	31341804	ccds|CCDS14228.1,ccds|CCDS14229.1,ccds|CCDS14230.1,ccds|CCDS14233.1,ccds|CCDS48091.1,ens|ENST00000343523,ens|ENST00000357033,ens|ENST00000358062,ens|ENST00000359836,ens|ENST00000378677,ens|ENST00000378682,ens|ENST00000378684,ens|ENST00000378687,ens|ENST00000378707,ens|ENST00000465285,ens|ENST00000469142,ens|ENST00000474231,ens|ENST00000489449,ref|DMD,ref|NM_000109,ref|NM_004006,ref|NM_004007,ref|…	120
DMD	chrX	31366651	31366771	ccds|CCDS14228.1,ccds|CCDS14229.1,ccds|CCDS14230.1,ccds|CCDS14233.1,ccds|CCDS48091.1,ens|ENST00000343523,ens|ENST00000357033,ens|ENST00000358062,ens|ENST00000359836,ens|ENST00000378677,ens|ENST00000378682,ens|ENST00000378684,ens|ENST00000378687,ens|ENST00000378707,ens|ENST00000465285,ens|ENST00000469142,ens|ENST00000474231,ref|DMD,ref|NM_000109,ref|NM_004006,ref|NM_004007,ref|NM_004009,ref|NM_004…	120
DMD	chrX	31462550	31462790	ccds|CCDS14228.1,ccds|CCDS14229.1,ccds|CCDS14230.1,ccds|CCDS14233.1,ccds|CCDS48091.1,ens|ENST00000343523,ens|ENST00000357033,ens|ENST00000358062,ens|ENST00000359836,ens|ENST00000378677,ens|ENST00000378682,ens|ENST00000378684,ens|ENST00000378687,ens|ENST00000378707,ens|ENST00000465285,ens|ENST00000474231,ref|DMD,ref|NM_000109,ref|NM_004006,ref|NM_004007,ref|NM_004009,ref|NM_004010,ref|NM_004011,re…	240
DMD	chrX	31496176	31496536	ccds|CCDS14228.1,ccds|CCDS14229.1,ccds|CCDS14230.1,ccds|CCDS14233.1,ccds|CCDS48091.1,ens|ENST00000343523,ens|ENST00000357033,ens|ENST00000358062,ens|ENST00000359836,ens|ENST00000378677,ens|ENST00000378682,ens|ENST00000378684,ens|ENST00000378687,ens|ENST00000378707,ens|ENST00000465285,ens|ENST00000474231,ref|DMD,ref|NM_000109,ref|NM_004006,ref|NM_004007,ref|NM_004009,ref|NM_004010,ref|NM_004011,re…	360
DMD	chrX	31497039	31497279	ccds|CCDS14228.1,ccds|CCDS14229.1,ccds|CCDS14230.1,ccds|CCDS14233.1,ccds|CCDS48091.1,ens|ENST00000343523,ens|ENST00000357033,ens|ENST00000358062,ens|ENST00000359836,ens|ENST00000378677,ens|ENST00000378682,ens|ENST00000378684,ens|ENST00000378687,ens|ENST00000378707,ens|ENST00000445312,ens|ENST00000465285,ens|ENST00000474231,ref|DMD,ref|NM_000109,ref|NM_004006,ref|NM_004007,ref|NM_004009,ref|NM_004…	240
DMD	chrX	31514862	31515102	ccds|CCDS14228.1,ccds|CCDS14229.1,ccds|CCDS14230.1,ccds|CCDS14233.1,ccds|CCDS48091.1,ens|ENST00000343523,ens|ENST00000357033,ens|ENST00000358062,ens|ENST00000359836,ens|ENST00000378677,ens|ENST00000378682,ens|ENST00000378684,ens|ENST00000378687,ens|ENST00000378707,ens|ENST00000445312,ens|ENST00000465285,ens|ENST00000474231,ref|DMD,ref|NM_000109,ref|NM_004006,ref|NM_004007,ref|NM_004009,ref|NM_004…	240
DMD	chrX	31525363	31525603	ccds|CCDS14228.1,ccds|CCDS14229.1,ccds|CCDS14230.1,ccds|CCDS14233.1,ccds|CCDS48091.1,ens|ENST00000343523,ens|ENST00000357033,ens|ENST00000358062,ens|ENST00000359836,ens|ENST00000378677,ens|ENST00000378682,ens|ENST00000378684,ens|ENST00000378687,ens|ENST00000378707,ens|ENST00000445312,ens|ENST00000465285,ens|ENST00000474231,ref|DMD,ref|NM_000109,ref|NM_004006,ref|NM_004007,ref|NM_004009,ref|NM_004…	240
DMD	chrX	31526279	31526420	ccds|CCDS14228.1,ccds|CCDS14229.1,ccds|CCDS14230.1,ccds|CCDS14233.1,ccds|CCDS48091.1,ens|ENST00000343523,ens|ENST00000357033,ens|ENST00000358062,ens|ENST00000359836,ens|ENST00000378677,ens|ENST00000378682,ens|ENST00000378684,ens|ENST00000378687,ens|ENST00000378707,ens|ENST00000445312,ens|ENST00000465285,ens|ENST00000474231,ref|DMD,ref|NM_000109,ref|NM_004006,ref|NM_004007,ref|NM_004009,ref|NM_004…	141
DMD	chrX	31645764	31646004	ccds|CCDS14228.1,ccds|CCDS14229.1,ccds|CCDS14230.1,ccds|CCDS14233.1,ccds|CCDS48091.1,ens|ENST00000343523,ens|ENST00000357033,ens|ENST00000358062,ens|ENST00000359836,ens|ENST00000378677,ens|ENST00000378682,ens|ENST00000378684,ens|ENST00000378687,ens|ENST00000378707,ens|ENST00000465285,ens|ENST00000474231,ref|DMD,ref|NM_000109,ref|NM_004006,ref|NM_004007,ref|NM_004009,ref|NM_004010,ref|NM_004011,re…	240
DMD	chrX	31676063	31676303	ccds|CCDS14228.1,ccds|CCDS14229.1,ccds|CCDS14230.1,ccds|CCDS14233.1,ccds|CCDS48091.1,ens|ENST00000343523,ens|ENST00000357033,ens|ENST00000358062,ens|ENST00000359836,ens|ENST00000378677,ens|ENST00000378682,ens|ENST00000378684,ens|ENST00000378687,ens|ENST00000378707,ens|ENST00000465285,ens|ENST00000474231,ref|DMD,ref|NM_000109,ref|NM_004006,ref|NM_004007,ref|NM_004009,ref|NM_004010,ref|NM_004011,re…	240
DMD	chrX	31697477	31697717	ccds|CCDS14228.1,ccds|CCDS14229.1,ccds|CCDS14230.1,ccds|CCDS14233.1,ccds|CCDS48091.1,ens|ENST00000343523,ens|ENST00000357033,ens|ENST00000358062,ens|ENST00000359836,ens|ENST00000378677,ens|ENST00000378682,ens|ENST00000378684,ens|ENST00000378687,ens|ENST00000378707,ens|ENST00000465285,ens|ENST00000474231,ref|DMD,ref|NM_000109,ref|NM_004006,ref|NM_004007,ref|NM_004009,ref|NM_004010,ref|NM_004011,re…	240
DMD	chrX	31747686	31747926	ccds|CCDS14228.1,ccds|CCDS14229.1,ccds|CCDS14230.1,ccds|CCDS14233.1,ccds|CCDS48091.1,ens|ENST00000343523,ens|ENST00000357033,ens|ENST00000358062,ens|ENST00000359836,ens|ENST00000378677,ens|ENST00000378682,ens|ENST00000378684,ens|ENST00000378687,ens|ENST00000378707,ens|ENST00000465285,ens|ENST00000471779,ens|ENST00000474231,ref|DMD,ref|NM_000109,ref|NM_004006,ref|NM_004007,ref|NM_004009,ref|NM_004…	240
DMD	chrX	31792072	31792312	ccds|CCDS14228.1,ccds|CCDS14229.1,ccds|CCDS14230.1,ccds|CCDS14233.1,ccds|CCDS48091.1,ens|ENST00000343523,ens|ENST00000357033,ens|ENST00000358062,ens|ENST00000359836,ens|ENST00000378677,ens|ENST00000378682,ens|ENST00000378684,ens|ENST00000378687,ens|ENST00000378707,ens|ENST00000465285,ens|ENST00000471779,ens|ENST00000474231,ref|DMD,ref|NM_000109,ref|NM_004006,ref|NM_004007,ref|NM_004009,ref|NM_004…	240
DMD	chrX	31838085	31838205	ccds|CCDS14233.1,ens|ENST00000343523,ens|ENST00000357033,ens|ENST00000358062,ens|ENST00000359836,ens|ENST00000378677,ens|ENST00000378682,ens|ENST00000378684,ens|ENST00000378687,ens|ENST00000378707,ens|ENST00000465285,ens|ENST00000471779,ens|ENST00000474231,ref|DMD,ref|NM_000109,ref|NM_004006,ref|NM_004007,ref|NM_004009,ref|NM_004010,ref|NM_004011,ref|NM_004012,ref|NM_004013,ref|NM_004020,ref|NM_0…	120
DMD	chrX	31854825	31854945	ccds|CCDS14233.1,ens|ENST00000343523,ens|ENST00000357033,ens|ENST00000358062,ens|ENST00000359836,ens|ENST00000378677,ens|ENST00000378682,ens|ENST00000378684,ens|ENST00000378687,ens|ENST00000378707,ens|ENST00000465285,ens|ENST00000471779,ens|ENST00000474231,ref|DMD,ref|NM_000109,ref|NM_004006,ref|NM_004007,ref|NM_004009,ref|NM_004010,ref|NM_004011,ref|NM_004012,ref|NM_004013,ref|NM_004020,ref|NM_0…	120
DMD	chrX	31893277	31893517	ccds|CCDS14233.1,ens|ENST00000343523,ens|ENST00000357033,ens|ENST00000358062,ens|ENST00000359836,ens|ENST00000378677,ens|ENST00000378682,ens|ENST00000378684,ens|ENST00000378687,ens|ENST00000378707,ens|ENST00000465285,ens|ENST00000474231,ref|DMD,ref|NM_000109,ref|NM_004006,ref|NM_004007,ref|NM_004009,ref|NM_004010,ref|NM_004011,ref|NM_004012,ref|NM_004013,ref|NM_004020,ref|NM_004021,ref|NM_004022,…	240
DMD	chrX	31895496	31895616	ccds|CCDS14233.1,ens|ENST00000343523,ens|ENST00000357033,ens|ENST00000359836,ens|ENST00000378677,ens|ENST00000378682,ens|ENST00000378684,ens|ENST00000378687,ens|ENST00000378707,ens|ENST00000465285,ens|ENST00000474231,ref|DMD,ref|NM_000109,ref|NM_004006,ref|NM_004007,ref|NM_004009,ref|NM_004010,ref|NM_004011,ref|NM_004012,ref|NM_004013,ref|NM_004020,ref|NM_004021,ref|NM_004022,ref|NM_004023	120
DMD	chrX	31947667	31947907	ccds|CCDS14233.1,ens|ENST00000343523,ens|ENST00000357033,ens|ENST00000359836,ens|ENST00000378677,ens|ENST00000378682,ens|ENST00000378684,ens|ENST00000378687,ens|ENST00000378707,ens|ENST00000465285,ens|ENST00000474231,ref|DMD,ref|NM_000109,ref|NM_004006,ref|NM_004007,ref|NM_004009,ref|NM_004010,ref|NM_004011,ref|NM_004012,ref|NM_004013,ref|NM_004020,ref|NM_004021,ref|NM_004022,ref|NM_004023	240
DMD	chrX	31950150	31950390	ccds|CCDS14233.1,ens|ENST00000343523,ens|ENST00000357033,ens|ENST00000359836,ens|ENST00000378677,ens|ENST00000378682,ens|ENST00000378684,ens|ENST00000378687,ens|ENST00000378707,ens|ENST00000474231,ens|ENST00000488902,ref|DMD,ref|NM_000109,ref|NM_004006,ref|NM_004007,ref|NM_004009,ref|NM_004010,ref|NM_004011,ref|NM_004012,ref|NM_004013,ref|NM_004020,ref|NM_004021,ref|NM_004022,ref|NM_004023	240
DMD	chrX	31986423	31986663	ccds|CCDS14233.1,ens|ENST00000343523,ens|ENST00000357033,ens|ENST00000359836,ens|ENST00000378677,ens|ENST00000378682,ens|ENST00000378684,ens|ENST00000378687,ens|ENST00000378707,ens|ENST00000474231,ens|ENST00000488902,ref|DMD,ref|NM_000109,ref|NM_004006,ref|NM_004007,ref|NM_004009,ref|NM_004010,ref|NM_004011,ref|NM_004012,ref|NM_004013,ref|NM_004020,ref|NM_004021,ref|NM_004022,ref|NM_004023	240
DMD	chrX	32234986	32235226	ccds|CCDS14233.1,ens|ENST00000357033,ens|ENST00000378677,ens|ENST00000378682,ens|ENST00000378684,ens|ENST00000378687,ens|ENST00000488902,ref|DMD,ref|NM_000109,ref|NM_004006,ref|NM_004007,ref|NM_004009,ref|NM_004010,ref|NM_004011,ref|NM_004012	240
DMD	chrX	32305611	32305851	ccds|CCDS14233.1,ens|ENST00000357033,ens|ENST00000378677,ens|ENST00000378682,ens|ENST00000378684,ens|ENST00000378687,ens|ENST00000488902,ref|DMD,ref|NM_000109,ref|NM_004006,ref|NM_004007,ref|NM_004009,ref|NM_004010,ref|NM_004011,ref|NM_004012	240
DMD	chrX	32328175	32328415	ccds|CCDS14233.1,ens|ENST00000357033,ens|ENST00000378677,ens|ENST00000378682,ens|ENST00000378684,ens|ENST00000378687,ens|ENST00000488902,ref|DMD,ref|NM_000109,ref|NM_004006,ref|NM_004007,ref|NM_004009,ref|NM_004010,ref|NM_004011,ref|NM_004012	240
DMD	chrX	32360187	32360427	ccds|CCDS14233.1,ens|ENST00000357033,ens|ENST00000378677,ens|ENST00000378682,ens|ENST00000378684,ens|ENST00000378687,ens|ENST00000488902,ref|DMD,ref|NM_000109,ref|NM_004006,ref|NM_004007,ref|NM_004009,ref|NM_004010,ref|NM_004011,ref|NM_004012	240
DMD	chrX	32361206	32361446	ccds|CCDS14233.1,ens|ENST00000357033,ens|ENST00000378677,ens|ENST00000378682,ens|ENST00000378684,ens|ENST00000378687,ens|ENST00000488902,ens|ENST00000493412,ref|DMD,ref|NM_000109,ref|NM_004006,ref|NM_004007,ref|NM_004009,ref|NM_004010,ref|NM_004011,ref|NM_004012	240
DMD	chrX	32364008	32364248	ccds|CCDS14233.1,ens|ENST00000357033,ens|ENST00000378677,ens|ENST00000378682,ens|ENST00000378684,ens|ENST00000378687,ens|ENST00000488902,ens|ENST00000493412,ref|DMD,ref|NM_000109,ref|NM_004006,ref|NM_004007,ref|NM_004009,ref|NM_004010,ref|NM_004011,ref|NM_004012	240
DMD	chrX	32366463	32366703	ccds|CCDS14233.1,ens|ENST00000357033,ens|ENST00000378677,ens|ENST00000378682,ens|ENST00000378684,ens|ENST00000378687,ens|ENST00000488902,ens|ENST00000493412,ref|DMD,ref|NM_000109,ref|NM_004006,ref|NM_004007,ref|NM_004009,ref|NM_004010,ref|NM_004011,ref|NM_004012	240
DMD	chrX	32380869	32381109	ccds|CCDS14233.1,ens|ENST00000357033,ens|ENST00000378677,ens|ENST00000378682,ens|ENST00000378684,ens|ENST00000378687,ens|ENST00000488902,ref|DMD,ref|NM_000109,ref|NM_004006,ref|NM_004007,ref|NM_004009,ref|NM_004010,ref|NM_004011,ref|NM_004012	240
DMD	chrX	32382642	32382882	ccds|CCDS14233.1,ens|ENST00000357033,ens|ENST00000378677,ens|ENST00000378682,ens|ENST00000378684,ens|ENST00000378687,ens|ENST00000488902,ref|DMD,ref|NM_000109,ref|NM_004006,ref|NM_004007,ref|NM_004009,ref|NM_004010,ref|NM_004011,ref|NM_004012,ens|ENST00000420596,ens|ENST00000448370	240
DMD	chrX	32383106	32383346	ccds|CCDS14233.1,ens|ENST00000357033,ens|ENST00000378677,ens|ENST00000378682,ens|ENST00000378684,ens|ENST00000378687,ens|ENST00000420596,ens|ENST00000448370,ens|ENST00000488902,ref|DMD,ref|NM_000109,ref|NM_004006,ref|NM_004007,ref|NM_004009,ref|NM_004010,ref|NM_004011,ref|NM_004012	240
DMD	chrX	32398591	32398831	ccds|CCDS14233.1,ens|ENST00000357033,ens|ENST00000378677,ens|ENST00000378682,ens|ENST00000378684,ens|ENST00000378687,ens|ENST00000420596,ens|ENST00000448370,ens|ENST00000488902,ref|DMD,ref|NM_000109,ref|NM_004006,ref|NM_004007,ref|NM_004009,ref|NM_004010,ref|NM_004011,ref|NM_004012	240
DMD	chrX	32404384	32404624	ccds|CCDS14233.1,ens|ENST00000357033,ens|ENST00000378677,ens|ENST00000378682,ens|ENST00000378684,ens|ENST00000378687,ens|ENST00000420596,ens|ENST00000448370,ens|ENST00000488902,ref|DMD,ref|NM_000109,ref|NM_004006,ref|NM_004007,ref|NM_004009,ref|NM_004010,ref|NM_004011,ref|NM_004012	240
DMD	chrX	32407584	32407824	ccds|CCDS14233.1,ens|ENST00000357033,ens|ENST00000378677,ens|ENST00000378682,ens|ENST00000378684,ens|ENST00000378687,ens|ENST00000420596,ens|ENST00000448370,ens|ENST00000488902,ref|DMD,ref|NM_000109,ref|NM_004006,ref|NM_004007,ref|NM_004009,ref|NM_004010,ref|NM_004011,ref|NM_004012	240
DMD	chrX	32408182	32408302	ccds|CCDS14233.1,ens|ENST00000357033,ens|ENST00000378677,ens|ENST00000378682,ens|ENST00000378684,ens|ENST00000378687,ens|ENST00000420596,ens|ENST00000448370,ens|ENST00000488902,ref|DMD,ref|NM_000109,ref|NM_004006,ref|NM_004007,ref|NM_004009,ref|NM_004010,ref|NM_004011,ref|NM_004012	120
DMD	chrX	32429829	32430069	ccds|CCDS14233.1,ens|ENST00000357033,ens|ENST00000378677,ens|ENST00000378682,ens|ENST00000378684,ens|ENST00000378687,ens|ENST00000420596,ens|ENST00000448370,ens|ENST00000488902,ref|DMD,ref|NM_000109,ref|NM_004006,ref|NM_004007,ref|NM_004009,ref|NM_004010,ref|NM_004011,ref|NM_004012	240
DMD	chrX	32430094	32430214	ccds|CCDS14233.1,ens|ENST00000357033,ens|ENST00000378677,ens|ENST00000378682,ens|ENST00000378684,ens|ENST00000378687,ens|ENST00000420596,ens|ENST00000448370,ens|ENST00000488902,ref|DMD,ref|NM_000109,ref|NM_004006,ref|NM_004007,ref|NM_004009,ref|NM_004010,ref|NM_004011,ref|NM_004012	120
DMD	chrX	32430242	32430362	ccds|CCDS14233.1,ens|ENST00000357033,ens|ENST00000378677,ens|ENST00000378682,ens|ENST00000378687,ens|ENST00000420596,ens|ENST00000448370,ens|ENST00000488902,ref|DMD,ref|NM_000109,ref|NM_004006,ref|NM_004007,ref|NM_004009,ref|NM_004010,ref|NM_004011,ref|NM_004012	120
DMD	chrX	32456312	32456552	ccds|CCDS14233.1,ens|ENST00000357033,ens|ENST00000378677,ens|ENST00000378687,ens|ENST00000420596,ens|ENST00000448370,ens|ENST00000488902,ref|DMD,ref|NM_000109,ref|NM_004006,ref|NM_004007,ref|NM_004009,ref|NM_004010	240
DMD	chrX	32459243	32459483	ccds|CCDS14233.1,ens|ENST00000357033,ens|ENST00000378677,ens|ENST00000378687,ens|ENST00000420596,ens|ENST00000448370,ens|ENST00000488902,ref|DMD,ref|NM_000109,ref|NM_004006,ref|NM_004007,ref|NM_004009,ref|NM_004010	240
DMD	chrX	32466543	32466783	ccds|CCDS14233.1,ens|ENST00000357033,ens|ENST00000378677,ens|ENST00000378687,ens|ENST00000420596,ens|ENST00000448370,ens|ENST00000488902,ref|DMD,ref|NM_000109,ref|NM_004006,ref|NM_004007,ref|NM_004009,ref|NM_004010	240
DMD	chrX	32472776	32472983	ccds|CCDS14233.1,ens|ENST00000357033,ens|ENST00000378677,ens|ENST00000378687,ens|ENST00000420596,ens|ENST00000448370,ens|ENST00000488902,ref|DMD,ref|NM_000109,ref|NM_004006,ref|NM_004007,ref|NM_004009,ref|NM_004010	207
DMD	chrX	32481513	32481753	ccds|CCDS14233.1,ens|ENST00000357033,ens|ENST00000378677,ens|ENST00000378687,ens|ENST00000420596,ens|ENST00000448370,ens|ENST00000488902,ref|DMD,ref|NM_000109,ref|NM_004006,ref|NM_004007,ref|NM_004009,ref|NM_004010	240
DMD	chrX	32482699	32482819	ccds|CCDS14233.1,ens|ENST00000357033,ens|ENST00000378677,ens|ENST00000378687,ens|ENST00000420596,ens|ENST00000448370,ens|ENST00000488902,ref|DMD,ref|NM_000109,ref|NM_004006,ref|NM_004007,ref|NM_004009,ref|NM_004010	120
DMD	chrX	32486600	32486840	ccds|CCDS14233.1,ens|ENST00000357033,ens|ENST00000378677,ens|ENST00000378687,ens|ENST00000420596,ens|ENST00000448370,ens|ENST00000488902,ref|DMD,ref|NM_000109,ref|NM_004006,ref|NM_004007,ref|NM_004009,ref|NM_004010	240
DMD	chrX	32490233	32490473	ccds|CCDS14233.1,ens|ENST00000357033,ens|ENST00000378677,ens|ENST00000378687,ens|ENST00000420596,ens|ENST00000448370,ens|ENST00000488902,ref|DMD,ref|NM_000109,ref|NM_004006,ref|NM_004007,ref|NM_004009,ref|NM_004010	240
DMD	chrX	32503005	32503245	ccds|CCDS14233.1,ens|ENST00000357033,ens|ENST00000378677,ens|ENST00000378687,ens|ENST00000420596,ens|ENST00000448370,ens|ENST00000488902,ref|DMD,ref|NM_000109,ref|NM_004006,ref|NM_004007,ref|NM_004009,ref|NM_004010	240
DMD	chrX	32509334	32509694	ccds|CCDS14233.1,ens|ENST00000357033,ens|ENST00000378677,ens|ENST00000378687,ens|ENST00000420596,ens|ENST00000448370,ens|ENST00000488902,ref|DMD,ref|NM_000109,ref|NM_004006,ref|NM_004007,ref|NM_004009,ref|NM_004010	360
DMD	chrX	32519855	32519975	ccds|CCDS14233.1,ens|ENST00000357033,ens|ENST00000378677,ens|ENST00000378687,ens|ENST00000420596,ens|ENST00000448370,ens|ENST00000488902,ref|DMD,ref|NM_000109,ref|NM_004006,ref|NM_004007,ref|NM_004009,ref|NM_004010	120
DMD	chrX	32536066	32536306	ccds|CCDS14233.1,ens|ENST00000288447,ens|ENST00000357033,ens|ENST00000378677,ens|ENST00000378687,ens|ENST00000420596,ens|ENST00000448370,ens|ENST00000488902,ref|DMD,ref|NM_000109,ref|NM_004006,ref|NM_004007,ref|NM_004009,ref|NM_004010	240
DMD	chrX	32563243	32563483	ccds|CCDS14233.1,ens|ENST00000288447,ens|ENST00000357033,ens|ENST00000378677,ens|ENST00000378687,ens|ENST00000420596,ens|ENST00000448370,ens|ENST00000488902,ref|DMD,ref|NM_000109,ref|NM_004006,ref|NM_004007,ref|NM_004009,ref|NM_004010	240
DMD	chrX	32583788	32584028	ccds|CCDS14233.1,ens|ENST00000288447,ens|ENST00000357033,ens|ENST00000378677,ens|ENST00000378687,ens|ENST00000420596,ens|ENST00000448370,ens|ENST00000488902,ref|DMD,ref|NM_000109,ref|NM_004006,ref|NM_004007,ref|NM_004009,ref|NM_004010	240
DMD	chrX	32591640	32591760	ccds|CCDS14233.1,ens|ENST00000288447,ens|ENST00000357033,ens|ENST00000378677,ens|ENST00000378687,ens|ENST00000420596,ens|ENST00000447523,ens|ENST00000448370,ens|ENST00000480751,ens|ENST00000488902,ref|DMD,ref|NM_000109,ref|NM_004006,ref|NM_004007,ref|NM_004009,ref|NM_004010	120
DMD	chrX	32591852	32591972	ccds|CCDS14233.1,ens|ENST00000288447,ens|ENST00000357033,ens|ENST00000378677,ens|ENST00000378687,ens|ENST00000420596,ens|ENST00000447523,ens|ENST00000448370,ens|ENST00000480751,ens|ENST00000488902,ref|DMD,ref|NM_000109,ref|NM_004006,ref|NM_004007,ref|NM_004009,ref|NM_004010	120
DMD	chrX	32613813	32614053	ccds|CCDS14233.1,ens|ENST00000288447,ens|ENST00000357033,ens|ENST00000378677,ens|ENST00000378687,ens|ENST00000420596,ens|ENST00000447523,ens|ENST00000448370,ens|ENST00000480751,ens|ENST00000488902,ref|DMD,ref|NM_000109,ref|NM_004006,ref|NM_004007,ref|NM_004009,ref|NM_004010	240
DMD	chrX	32632374	32632614	ccds|CCDS14233.1,ens|ENST00000288447,ens|ENST00000357033,ens|ENST00000378677,ens|ENST00000378687,ens|ENST00000420596,ens|ENST00000447523,ens|ENST00000448370,ens|ENST00000480751,ens|ENST00000488902,ref|DMD,ref|NM_000109,ref|NM_004006,ref|NM_004007,ref|NM_004009,ref|NM_004010	240
DMD	chrX	32659674	32659794	ccds|CCDS14233.1,ens|ENST00000288447,ens|ENST00000357033,ens|ENST00000378677,ens|ENST00000378687,ens|ENST00000408421,ens|ENST00000420596,ens|ENST00000447523,ens|ENST00000448370,ens|ENST00000480751,ens|ENST00000488902,miRNA|hsa-mir-548f-5,ref|DMD,ref|NM_000109,ref|NM_004006,ref|NM_004007,ref|NM_004009,ref|NM_004010	120
DMD	chrX	32662219	32662459	ccds|CCDS14233.1,ens|ENST00000288447,ens|ENST00000357033,ens|ENST00000378677,ens|ENST00000378687,ens|ENST00000420596,ens|ENST00000447523,ens|ENST00000448370,ens|ENST00000480751,ens|ENST00000488902,ref|DMD,ref|NM_000109,ref|NM_004006,ref|NM_004007,ref|NM_004009,ref|NM_004010	240
DMD	chrX	32663054	32663294	ccds|CCDS14233.1,ens|ENST00000288447,ens|ENST00000357033,ens|ENST00000378677,ens|ENST00000378687,ens|ENST00000420596,ens|ENST00000447523,ens|ENST00000448370,ens|ENST00000480751,ens|ENST00000488902,ref|DMD,ref|NM_000109,ref|NM_004006,ref|NM_004007,ref|NM_004009,ref|NM_004010	240
DMD	chrX	32715930	32716170	ccds|CCDS14233.1,ens|ENST00000288447,ens|ENST00000357033,ens|ENST00000378677,ens|ENST00000378687,ens|ENST00000420596,ens|ENST00000447523,ens|ENST00000448370,ens|ENST00000480751,ens|ENST00000488902,ref|DMD,ref|NM_000109,ref|NM_004006,ref|NM_004007,ref|NM_004009,ref|NM_004010	240
DMD	chrX	32717199	32717439	ccds|CCDS14233.1,ens|ENST00000288447,ens|ENST00000357033,ens|ENST00000378677,ens|ENST00000378687,ens|ENST00000420596,ens|ENST00000447523,ens|ENST00000448370,ens|ENST00000480751,ens|ENST00000488902,ref|DMD,ref|NM_000109,ref|NM_004006,ref|NM_004007,ref|NM_004009,ref|NM_004010	240
DMD	chrX	32827548	32827788	ccds|CCDS14233.1,ens|ENST00000288447,ens|ENST00000357033,ens|ENST00000378677,ens|ENST00000378687,ens|ENST00000420596,ens|ENST00000447523,ens|ENST00000448370,ens|ENST00000480751,ens|ENST00000488902,ref|DMD,ref|NM_000109,ref|NM_004006,ref|NM_004007,ref|NM_004009,ref|NM_004010	240
DMD	chrX	32834550	32834790	ccds|CCDS14233.1,ens|ENST00000288447,ens|ENST00000357033,ens|ENST00000378677,ens|ENST00000378687,ens|ENST00000420596,ens|ENST00000447523,ens|ENST00000448370,ens|ENST00000480751,ens|ENST00000488902,ref|DMD,ref|NM_000109,ref|NM_004006,ref|NM_004007,ref|NM_004009,ref|NM_004010	240
DMD	chrX	32841397	32841517	ccds|CCDS14233.1,ens|ENST00000288447,ens|ENST00000357033,ens|ENST00000378677,ens|ENST00000378687,ens|ENST00000420596,ens|ENST00000447523,ens|ENST00000448370,ens|ENST00000488902,ref|DMD,ref|NM_000109,ref|NM_004006,ref|NM_004007,ref|NM_004009,ref|NM_004010	120
DMD	chrX	32862878	32862998	ccds|CCDS14233.1,ens|ENST00000288447,ens|ENST00000357033,ens|ENST00000378677,ens|ENST00000378687,ens|ENST00000420596,ens|ENST00000447523,ens|ENST00000448370,ens|ENST00000488902,ref|DMD,ref|NM_000109,ref|NM_004006,ref|NM_004007,ref|NM_004009,ref|NM_004010	120
DMD	chrX	32867830	32867950	ccds|CCDS14233.1,ens|ENST00000288447,ens|ENST00000357033,ens|ENST00000378677,ens|ENST00000378687,ens|ENST00000420596,ens|ENST00000447523,ens|ENST00000448370,ens|ENST00000472681,ens|ENST00000488902,ref|DMD,ref|NM_000109,ref|NM_004006,ref|NM_004007,ref|NM_004009,ref|NM_004010	120
DMD	chrX	33038226	33038346	ccds|CCDS14233.1,ens|ENST00000288447,ens|ENST00000357033,ens|ENST00000378677,ens|ENST00000378687,ens|ENST00000420596,ens|ENST00000448370,ens|ENST00000472266,ens|ENST00000472681,ens|ENST00000488902,ref|DMD,ref|NM_000109,ref|NM_004006,ref|NM_004007,ref|NM_004009,ref|NM_004010	120
DMD	chrX	33053260	33053380	ccds|CCDS14233.1,ens|ENST00000288447,ens|ENST00000357033,ens|ENST00000378677,ens|ENST00000378687,ens|ENST00000420596,ens|ENST00000448370,ens|ENST00000472266,ens|ENST00000472681,ens|ENST00000488902,ref|DMD,ref|NM_000109,ref|NM_004006,ref|NM_004009,ref|NM_004010	120
DMD	chrX	33146212	33146332	ccds|CCDS14233.1,ens|ENST00000288447,ens|ENST00000357033,ens|ENST00000378677,ens|ENST00000420596,ens|ENST00000448370,ens|ENST00000472266,ens|ENST00000472681,ens|ENST00000488902,ref|DMD,ref|NM_000109,ref|NM_004006,ref|NM_004009,ref|NM_004010	120
DMD	chrX	33229353	33229473	ccds|CCDS14233.1,ens|ENST00000288447,ens|ENST00000357033,ens|ENST00000420596,ens|ENST00000448370,ens|ENST00000463609,ens|ENST00000488902,ref|DMD,ref|NM_000109,ref|NM_004006	120
DMD	chrX	33357318	33362438	ens|ENST00000288447,ref|DMD,ref|NM_000109	5120
DPP10	chr2	115195325	115200445	ccds|CCDS46400.1,ens|ENST00000410059,ens|ENST00000436732,ref|DPP10,ref|NM_020868	5120
DPP10	chr2	115822298	115822418	ccds|CCDS46400.1,ens|ENST00000393146,ens|ENST00000409163,ens|ENST00000410059,ens|ENST00000436732,ens|ENST00000461250,ens|ENST00000492708,ref|DPP10,ref|NM_001178036,ref|NM_001178037,ref|NM_020868	120
DPP10	chr2	115919509	115919629	ccds|CCDS46400.1,ens|ENST00000393146,ens|ENST00000393147,ens|ENST00000409163,ens|ENST00000410059,ens|ENST00000436732,ens|ENST00000461250,ref|DPP10,ref|NM_001178034,ref|NM_001178036,ref|NM_001178037,ref|NM_020868	120
DPP10	chr2	115919769	115919889	ccds|CCDS33278.1,ccds|CCDS46400.1,ens|ENST00000310323,ens|ENST00000393146,ens|ENST00000393147,ens|ENST00000409163,ens|ENST00000410059,ens|ENST00000429914,ens|ENST00000436732,ens|ENST00000461250,ens|ENST00000486885,ref|DPP10,ref|NM_001004360,ref|NM_001178034,ref|NM_001178036,ref|NM_001178037,ref|NM_020868	120
DPP10	chr2	115991489	115991609	ccds|CCDS33278.1,ccds|CCDS46400.1,ens|ENST00000310323,ens|ENST00000393146,ens|ENST00000393147,ens|ENST00000409163,ens|ENST00000410059,ens|ENST00000429914,ens|ENST00000436732,ens|ENST00000461250,ens|ENST00000486885,ref|DPP10,ref|NM_001004360,ref|NM_001178034,ref|NM_001178036,ref|NM_001178037,ref|NM_020868	120
DPP10	chr2	116054811	116054931	ccds|CCDS33278.1,ccds|CCDS46400.1,ens|ENST00000310323,ens|ENST00000393146,ens|ENST00000393147,ens|ENST00000409163,ens|ENST00000410059,ens|ENST00000419287,ens|ENST00000429914,ens|ENST00000436732,ens|ENST00000461250,ens|ENST00000486885,ref|DPP10,ref|NM_001004360,ref|NM_001178034,ref|NM_001178036,ref|NM_001178037,ref|NM_020868	120
DPP10	chr2	116066751	116066991	ccds|CCDS33278.1,ccds|CCDS46400.1,ens|ENST00000310323,ens|ENST00000393146,ens|ENST00000393147,ens|ENST00000409163,ens|ENST00000410059,ens|ENST00000419287,ens|ENST00000429914,ens|ENST00000436732,ens|ENST00000461250,ens|ENST00000486885,ref|DPP10,ref|NM_001004360,ref|NM_001178034,ref|NM_001178036,ref|NM_001178037,ref|NM_020868	240
DPP10	chr2	116101350	116101500	ccds|CCDS33278.1,ccds|CCDS46400.1,ens|ENST00000310323,ens|ENST00000393146,ens|ENST00000393147,ens|ENST00000409163,ens|ENST00000410059,ens|ENST00000419287,ens|ENST00000429914,ens|ENST00000436732,ens|ENST00000461250,ens|ENST00000486885,ref|DPP10,ref|NM_001004360,ref|NM_001178034,ref|NM_001178036,ref|NM_001178037,ref|NM_020868	150
DPP10	chr2	116257072	116257192	ccds|CCDS33278.1,ccds|CCDS46400.1,ens|ENST00000310323,ens|ENST00000393146,ens|ENST00000393147,ens|ENST00000409163,ens|ENST00000410059,ens|ENST00000419287,ens|ENST00000429914,ens|ENST00000436732,ens|ENST00000461250,ens|ENST00000486885,ens|ENST00000488208,ref|DPP10,ref|NM_001004360,ref|NM_001178034,ref|NM_001178036,ref|NM_001178037,ref|NM_020868	120
DPP10	chr2	116283450	116283570	ccds|CCDS33278.1,ccds|CCDS46400.1,ens|ENST00000310323,ens|ENST00000393146,ens|ENST00000393147,ens|ENST00000409163,ens|ENST00000410059,ens|ENST00000419287,ens|ENST00000429914,ens|ENST00000461250,ens|ENST00000486885,ens|ENST00000488208,ref|DPP10,ref|NM_001004360,ref|NM_001178034,ref|NM_001178036,ref|NM_001178037,ref|NM_020868	120
DPP10	chr2	116447228	116447348	ccds|CCDS33278.1,ccds|CCDS46400.1,ens|ENST00000310323,ens|ENST00000393146,ens|ENST00000393147,ens|ENST00000409163,ens|ENST00000410059,ens|ENST00000429914,ens|ENST00000488208,ref|DPP10,ref|NM_001004360,ref|NM_001178034,ref|NM_001178036,ref|NM_001178037,ref|NM_020868	120
DPP10	chr2	116447396	116447516	ccds|CCDS33278.1,ccds|CCDS46400.1,ens|ENST00000310323,ens|ENST00000393146,ens|ENST00000393147,ens|ENST00000409163,ens|ENST00000410059,ens|ENST00000429914,ens|ENST00000488208,ref|DPP10,ref|NM_001004360,ref|NM_001178034,ref|NM_001178036,ref|NM_001178037,ref|NM_020868	120
DPP10	chr2	116485331	116485571	ccds|CCDS33278.1,ccds|CCDS46400.1,ens|ENST00000310323,ens|ENST00000393146,ens|ENST00000393147,ens|ENST00000409163,ens|ENST00000410059,ens|ENST00000488208,ref|DPP10,ref|NM_001004360,ref|NM_001178034,ref|NM_001178036,ref|NM_001178037,ref|NM_020868	240
DPP10	chr2	116497271	116497511	ccds|CCDS33278.1,ccds|CCDS46400.1,ens|ENST00000310323,ens|ENST00000393146,ens|ENST00000393147,ens|ENST00000409163,ens|ENST00000410059,ens|ENST00000488208,ref|DPP10,ref|NM_001004360,ref|NM_001178034,ref|NM_001178036,ref|NM_001178037,ref|NM_020868,ens|ENST00000476155	240
DPP10	chr2	116503650	116503770	ccds|CCDS33278.1,ccds|CCDS46400.1,ens|ENST00000310323,ens|ENST00000393147,ens|ENST00000409163,ens|ENST00000410059,ens|ENST00000476155,ref|DPP10,ref|NM_001004360,ref|NM_001178034,ref|NM_001178036,ref|NM_001178037,ref|NM_020868	120
DPP10	chr2	116510691	116510931	ccds|CCDS33278.1,ccds|CCDS46400.1,ens|ENST00000310323,ens|ENST00000393147,ens|ENST00000409163,ens|ENST00000410059,ens|ENST00000476155,ref|DPP10,ref|NM_001004360,ref|NM_001178034,ref|NM_001178036,ref|NM_001178037,ref|NM_020868	240
DPP10	chr2	116520106	116520226	ccds|CCDS33278.1,ccds|CCDS46400.1,ens|ENST00000310323,ens|ENST00000393147,ens|ENST00000409163,ens|ENST00000410059,ens|ENST00000476155,ref|DPP10,ref|NM_001004360,ref|NM_001178034,ref|NM_001178036,ref|NM_001178037,ref|NM_020868	120
DPP10	chr2	116525866	116525986	ccds|CCDS33278.1,ccds|CCDS46400.1,ens|ENST00000310323,ens|ENST00000393147,ens|ENST00000409163,ens|ENST00000410059,ens|ENST00000476155,ref|DPP10,ref|NM_001004360,ref|NM_001178034,ref|NM_001178036,ref|NM_001178037,ref|NM_020868	120
DPP10	chr2	116534769	116534889	ccds|CCDS33278.1,ccds|CCDS46400.1,ens|ENST00000310323,ens|ENST00000393147,ens|ENST00000409163,ens|ENST00000410059,ens|ENST00000476155,ref|DPP10,ref|NM_001004360,ref|NM_001178034,ref|NM_001178036,ref|NM_001178037,ref|NM_020868	120
DPP10	chr2	116535326	116535446	ccds|CCDS33278.1,ccds|CCDS46400.1,ens|ENST00000310323,ens|ENST00000393147,ens|ENST00000409163,ens|ENST00000410059,ens|ENST00000476155,ref|DPP10,ref|NM_001004360,ref|NM_001178034,ref|NM_001178036,ref|NM_001178037,ref|NM_020868	120
DPP10	chr2	116538390	116538630	ccds|CCDS33278.1,ccds|CCDS46400.1,ens|ENST00000310323,ens|ENST00000393147,ens|ENST00000409163,ens|ENST00000410059,ens|ENST00000476155,ref|DPP10,ref|NM_001004360,ref|NM_001178034,ref|NM_001178036,ref|NM_001178037,ref|NM_020868	240
DPP10	chr2	116539891	116540041	ccds|CCDS33278.1,ccds|CCDS46400.1,ens|ENST00000310323,ens|ENST00000393147,ens|ENST00000409163,ens|ENST00000410059,ref|DPP10,ref|NM_001004360,ref|NM_001178034,ref|NM_001178036,ref|NM_001178037,ref|NM_020868	150
DPP10	chr2	116548645	116548765	ccds|CCDS33278.1,ccds|CCDS46400.1,ens|ENST00000310323,ens|ENST00000393147,ens|ENST00000409163,ens|ENST00000410059,ref|DPP10,ref|NM_001004360,ref|NM_001178034,ref|NM_001178036,ref|NM_001178037,ref|NM_020868	120
DPP10	chr2	116548837	116548957	ccds|CCDS33278.1,ccds|CCDS46400.1,ens|ENST00000310323,ens|ENST00000393147,ens|ENST00000409163,ens|ENST00000410059,ref|DPP10,ref|NM_001004360,ref|NM_001178034,ref|NM_001178036,ref|NM_001178037,ref|NM_020868	120
DPP10	chr2	116572345	116572585	ccds|CCDS33278.1,ccds|CCDS46400.1,ens|ENST00000310323,ens|ENST00000393147,ens|ENST00000409163,ens|ENST00000410059,ens|ENST00000473362,ref|DPP10,ref|NM_001004360,ref|NM_001178034,ref|NM_001178036,ref|NM_001178037,ref|NM_020868	240
DPP10	chr2	116573217	116573337	ccds|CCDS33278.1,ccds|CCDS46400.1,ens|ENST00000310323,ens|ENST00000393147,ens|ENST00000409163,ens|ENST00000410059,ens|ENST00000473362,ref|DPP10,ref|NM_001004360,ref|NM_001178034,ref|NM_001178036,ref|NM_001178037,ref|NM_020868	120
DPP10	chr2	116593722	116593872	ccds|CCDS33278.1,ccds|CCDS46400.1,ens|ENST00000310323,ens|ENST00000393147,ens|ENST00000409163,ens|ENST00000410059,ens|ENST00000473362,ref|DPP10,ref|NM_001004360,ref|NM_001178034,ref|NM_001178036,ref|NM_001178037,ref|NM_020868	150
DPP10	chr2	116594051	116594171	ccds|CCDS33278.1,ccds|CCDS46400.1,ens|ENST00000310323,ens|ENST00000393147,ens|ENST00000409163,ens|ENST00000410059,ens|ENST00000473362,ref|DPP10,ref|NM_001004360,ref|NM_001178034,ref|NM_001178036,ref|NM_001178037,ref|NM_020868	120
DPP10	chr2	116594225	116594375	ccds|CCDS33278.1,ccds|CCDS46400.1,ens|ENST00000310323,ens|ENST00000393147,ens|ENST00000409163,ens|ENST00000410059,ens|ENST00000473362,ref|DPP10,ref|NM_001004360,ref|NM_001178034,ref|NM_001178036,ref|NM_001178037,ref|NM_020868	150
DPP10	chr2	116598302	116598422	ccds|CCDS33278.1,ccds|CCDS46400.1,ens|ENST00000310323,ens|ENST00000393147,ens|ENST00000409163,ens|ENST00000410059,ref|DPP10,ref|NM_001004360,ref|NM_001178034,ref|NM_001178036,ref|NM_001178037,ref|NM_020868	120
DPP10	chr2	116599733	116604973	ccds|CCDS33278.1,ccds|CCDS46400.1,ens|ENST00000310323,ens|ENST00000393147,ens|ENST00000409163,ens|ENST00000410059,ref|DPP10,ref|NM_001004360,ref|NM_001178034,ref|NM_001178036,ref|NM_001178037,ref|NM_020868	5240
DPP6	chr7	153579733	153584853	ens|ENST00000404039,ref|DPP6,ref|NM_001039350	5120
DPP6	chr7	153749845	153750035	ens|ENST00000377770,ens|ENST00000404039,ens|ENST00000406326,ens|ENST00000454405,ref|DPP6,ref|NM_001039350,ref|NM_130797	190
DPP6	chr7	154002537	154002667	ens|ENST00000332007,ens|ENST00000377770,ens|ENST00000404039,ens|ENST00000406326,ens|ENST00000427557,ens|ENST00000462622,ens|ENST00000496611,ref|DPP6,ref|NM_001039350,ref|NM_001936,ref|NM_130797	130
DPP6	chr7	154143235	154143475	ens|ENST00000252510,ens|ENST00000332007,ens|ENST00000377770,ens|ENST00000404039,ens|ENST00000406326,ens|ENST00000427557,ens|ENST00000462622,ens|ENST00000496611,ref|DPP6,ref|NM_001039350,ref|NM_001936,ref|NM_130797	240
DPP6	chr7	154172012	154172132	ens|ENST00000252510,ens|ENST00000332007,ens|ENST00000377770,ens|ENST00000404039,ens|ENST00000406326,ens|ENST00000427557,ens|ENST00000462622,ens|ENST00000496611,ref|DPP6,ref|NM_001039350,ref|NM_001936,ref|NM_130797	120
DPP6	chr7	154237603	154237723	ens|ENST00000252510,ens|ENST00000332007,ens|ENST00000377770,ens|ENST00000404039,ens|ENST00000406326,ens|ENST00000427557,ens|ENST00000496611,ref|DPP6,ref|NM_001039350,ref|NM_001936,ref|NM_130797	120
DPP6	chr7	154263903	154264023	ens|ENST00000252510,ens|ENST00000332007,ens|ENST00000377770,ens|ENST00000404039,ens|ENST00000406326,ens|ENST00000427557,ens|ENST00000496611,ref|DPP6,ref|NM_001039350,ref|NM_001936,ref|NM_130797	120
DPP6	chr7	154379487	154379825	ens|ENST00000252510,ens|ENST00000332007,ens|ENST00000377770,ens|ENST00000404039,ens|ENST00000406326,ens|ENST00000427557,ref|DPP6,ref|NM_001039350,ref|NM_001936,ref|NM_130797	338
DPP6	chr7	154401162	154401282	ens|ENST00000252510,ens|ENST00000332007,ens|ENST00000377770,ens|ENST00000404039,ens|ENST00000408172,ens|ENST00000427557,ref|DPP6,ref|NM_001039350,ref|NM_001936,ref|NM_130797	120
DPP6	chr7	154429496	154429616	ens|ENST00000252510,ens|ENST00000332007,ens|ENST00000377770,ens|ENST00000404039,ens|ENST00000427557,ref|DPP6,ref|NM_001039350,ref|NM_001936,ref|NM_130797	120
DPP6	chr7	154461050	154461170	ens|ENST00000252510,ens|ENST00000332007,ens|ENST00000377770,ens|ENST00000404039,ens|ENST00000427557,ref|DPP6,ref|NM_001039350,ref|NM_001936,ref|NM_130797	120
DPP6	chr7	154519416	154519656	ens|ENST00000252510,ens|ENST00000332007,ens|ENST00000377770,ens|ENST00000404039,ens|ENST00000427557,ref|DPP6,ref|NM_001039350,ref|NM_001936,ref|NM_130797	240
DPP6	chr7	154561083	154561323	ens|ENST00000252510,ens|ENST00000332007,ens|ENST00000377770,ens|ENST00000404039,ens|ENST00000427557,ref|DPP6,ref|NM_001039350,ref|NM_001936,ref|NM_130797	240
DPP6	chr7	154564543	154564663	ens|ENST00000252510,ens|ENST00000332007,ens|ENST00000377770,ens|ENST00000404039,ens|ENST00000427557,ref|DPP6,ref|NM_001039350,ref|NM_001936,ref|NM_130797	120
DPP6	chr7	154585730	154585970	ens|ENST00000252510,ens|ENST00000332007,ens|ENST00000377770,ens|ENST00000404039,ens|ENST00000427557,ens|ENST00000471100,ens|ENST00000478614,ens|ENST00000481593,ref|DPP6,ref|NM_001039350,ref|NM_001936,ref|NM_130797	240
DPP6	chr7	154587513	154587641	ens|ENST00000252510,ens|ENST00000332007,ens|ENST00000377770,ens|ENST00000404039,ens|ENST00000427557,ens|ENST00000471100,ens|ENST00000478614,ens|ENST00000481593,ref|DPP6,ref|NM_001039350,ref|NM_001936,ref|NM_130797	128
DPP6	chr7	154592998	154593238	ens|ENST00000252510,ens|ENST00000332007,ens|ENST00000377770,ens|ENST00000404039,ens|ENST00000427557,ens|ENST00000471100,ref|DPP6,ref|NM_001039350,ref|NM_001936,ref|NM_130797	240
DPP6	chr7	154595559	154595679	ens|ENST00000252510,ens|ENST00000332007,ens|ENST00000377770,ens|ENST00000404039,ens|ENST00000427557,ens|ENST00000493268,ref|DPP6,ref|NM_001039350,ref|NM_001936,ref|NM_130797	120
DPP6	chr7	154596590	154596710	ens|ENST00000252510,ens|ENST00000332007,ens|ENST00000377770,ens|ENST00000404039,ens|ENST00000427557,ens|ENST00000493268,ref|DPP6,ref|NM_001039350,ref|NM_001936,ref|NM_130797	120
DPP6	chr7	154598642	154598882	ens|ENST00000252510,ens|ENST00000332007,ens|ENST00000377770,ens|ENST00000404039,ens|ENST00000427557,ens|ENST00000493268,ref|DPP6,ref|NM_001039350,ref|NM_001936,ref|NM_130797	240
DPP6	chr7	154645453	154645573	ens|ENST00000252510,ens|ENST00000332007,ens|ENST00000377770,ens|ENST00000404039,ens|ENST00000427557,ens|ENST00000448767,ens|ENST00000493268,ref|DPP6,ref|NM_001039350,ref|NM_001936,ref|NM_130797	120
DPP6	chr7	154659693	154659813	ens|ENST00000252510,ens|ENST00000332007,ens|ENST00000377770,ens|ENST00000404039,ens|ENST00000427557,ens|ENST00000484789,ens|ENST00000488512,ref|DPP6,ref|NM_001039350,ref|NM_001936,ref|NM_130797	120
DPP6	chr7	154664308	154664428	ens|ENST00000252510,ens|ENST00000332007,ens|ENST00000377770,ens|ENST00000404039,ens|ENST00000427557,ens|ENST00000479637,ens|ENST00000484789,ens|ENST00000488512,ref|DPP6,ref|NM_001039350,ref|NM_001936,ref|NM_130797	120
DPP6	chr7	154667592	154667832	ens|ENST00000252510,ens|ENST00000332007,ens|ENST00000377770,ens|ENST00000404039,ens|ENST00000427557,ens|ENST00000479637,ens|ENST00000484789,ens|ENST00000488512,ref|DPP6,ref|NM_001039350,ref|NM_001936,ref|NM_130797	240
DPP6	chr7	154672564	154672684	ens|ENST00000252510,ens|ENST00000332007,ens|ENST00000377770,ens|ENST00000404039,ens|ENST00000427557,ens|ENST00000484789,ref|DPP6,ref|NM_001039350,ref|NM_001936,ref|NM_130797	120
DPP6	chr7	154677228	154677468	ens|ENST00000252510,ens|ENST00000332007,ens|ENST00000377770,ens|ENST00000404039,ens|ENST00000427557,ens|ENST00000480367,ref|DPP6,ref|NM_001039350,ref|NM_001936,ref|NM_130797	240
DPP6	chr7	154679354	154679474	ens|ENST00000252510,ens|ENST00000332007,ens|ENST00000377770,ens|ENST00000404039,ens|ENST00000427557,ens|ENST00000480367,ref|DPP6,ref|NM_001039350,ref|NM_001936,ref|NM_130797	120
DPP6	chr7	154680957	154681077	ens|ENST00000252510,ens|ENST00000332007,ens|ENST00000377770,ens|ENST00000404039,ens|ENST00000427557,ens|ENST00000480367,ref|DPP6,ref|NM_001039350,ref|NM_001936,ref|NM_130797	120
DPP6	chr7	154681143	154681263	ens|ENST00000252510,ens|ENST00000332007,ens|ENST00000377770,ens|ENST00000404039,ens|ENST00000427557,ens|ENST00000480367,ref|DPP6,ref|NM_001039350,ref|NM_001936,ref|NM_130797	120
DPP6	chr7	154683996	154684236	ens|ENST00000252510,ens|ENST00000332007,ens|ENST00000377770,ens|ENST00000404039,ens|ENST00000427557,ref|DPP6,ref|NM_001039350,ref|NM_001936,ref|NM_130797	240
DPP6	chr7	154684361	154689721	ens|ENST00000252510,ens|ENST00000332007,ens|ENST00000377770,ens|ENST00000404039,ref|DPP6,ref|NM_001039350,ref|NM_001936,ref|NM_130797	5360
DPYD	chr1	97539496	97544736	ccds|CCDS30777.1,ens|ENST00000370192,ens|ENST00000394160,ref|DPYD,ref|NM_000110	5240
DPYD	chr1	97547835	97548075	ccds|CCDS30777.1,ens|ENST00000370192,ens|ENST00000394160,ref|DPYD,ref|NM_000110	240
DPYD	chr1	97563996	97564236	ccds|CCDS30777.1,ens|ENST00000370192,ens|ENST00000394160,ens|ENST00000422980,ref|DPYD,ref|NM_000110	240
DPYD	chr1	97658594	97658834	ccds|CCDS30777.1,ens|ENST00000370192,ens|ENST00000394160,ens|ENST00000422980,ref|DPYD,ref|NM_000110	240
DPYD	chr1	97700328	97700598	ccds|CCDS30777.1,ens|ENST00000370192,ens|ENST00000394160,ens|ENST00000422980,ref|DPYD,ref|NM_000110	270
DPYD	chr1	97770754	97770994	ccds|CCDS30777.1,ens|ENST00000370192,ens|ENST00000394160,ens|ENST00000422980,ref|DPYD,ref|NM_000110	240
DPYD	chr1	97771642	97771912	ccds|CCDS30777.1,ens|ENST00000370192,ens|ENST00000394160,ens|ENST00000422980,ref|DPYD,ref|NM_000110	270
DPYD	chr1	97839098	97839218	ccds|CCDS30777.1,ens|ENST00000370192,ens|ENST00000394160,ref|DPYD,ref|NM_000110	120
DPYD	chr1	97847922	97848042	ccds|CCDS30777.1,ens|ENST00000370192,ens|ENST00000394160,ref|DPYD,ref|NM_000110	120
DPYD	chr1	97915576	97915816	ccds|CCDS30777.1,ens|ENST00000370192,ens|ENST00000394160,ref|DPYD,ref|NM_000110	240
DPYD	chr1	97981269	97981509	ccds|CCDS30777.1,ens|ENST00000370192,ens|ENST00000394160,ref|DPYD,ref|NM_000110	240
DPYD	chr1	98012447	98012567	ccds|CCDS30777.1,ens|ENST00000370192,ens|ENST00000394160,ens|ENST00000425785,ref|DPYD,ref|NM_000110	120
DPYD	chr1	98015087	98015327	ccds|CCDS30777.1,ens|ENST00000370192,ens|ENST00000394160,ref|DPYD,ref|NM_000110	240
DPYD	chr1	98039300	98039540	ccds|CCDS30777.1,ens|ENST00000370192,ens|ENST00000394160,ref|DPYD,ref|NM_000110	240
DPYD	chr1	98058738	98058978	ccds|CCDS30777.1,ens|ENST00000370192,ens|ENST00000394160,ref|DPYD,ref|NM_000110	240
DPYD	chr1	98060608	98060728	ccds|CCDS30777.1,ens|ENST00000370192,ens|ENST00000394160,ref|DPYD,ref|NM_000110	120
DPYD	chr1	98144635	98144755	ccds|CCDS30777.1,ens|ENST00000370192,ens|ENST00000394160,ref|DPYD,ref|NM_000110	120
DPYD	chr1	98157253	98157373	ccds|CCDS30777.1,ens|ENST00000370192,ens|ENST00000394160,ens|ENST00000474241,ref|DPYD,ref|NM_000110	120
DPYD	chr1	98164884	98165124	ccds|CCDS30777.1,ens|ENST00000370192,ens|ENST00000394160,ens|ENST00000474241,ref|DPYD,ref|NM_000110	240
DPYD	chr1	98186402	98186522	ccds|CCDS30777.1,ens|ENST00000306031,ens|ENST00000370191,ens|ENST00000370192,ens|ENST00000394160,ens|ENST00000423006,ens|ENST00000474241,ref|DPYD,ref|NM_000110,ref|NM_001160301	120
DPYD	chr1	98187026	98187266	ccds|CCDS30777.1,ens|ENST00000306031,ens|ENST00000370191,ens|ENST00000370192,ens|ENST00000394160,ens|ENST00000423006,ens|ENST00000474241,ref|DPYD,ref|NM_000110,ref|NM_001160301	240
DPYD	chr1	98205931	98206051	ccds|CCDS30777.1,ens|ENST00000306031,ens|ENST00000370191,ens|ENST00000370192,ens|ENST00000394160,ens|ENST00000423006,ref|DPYD,ref|NM_000110,ref|NM_001160301	120
DPYD	chr1	98293650	98293770	ccds|CCDS30777.1,ens|ENST00000306031,ens|ENST00000370191,ens|ENST00000370192,ens|ENST00000394160,ens|ENST00000423006,ref|DPYD,ref|NM_000110,ref|NM_001160301	120
DPYD	chr1	98348814	98348934	ccds|CCDS30777.1,ens|ENST00000306031,ens|ENST00000370191,ens|ENST00000370192,ens|ENST00000394160,ens|ENST00000423006,ens|ENST00000460019,ref|DPYD,ref|NM_000110,ref|NM_001160301	120
DPYD	chr1	98349353	98349473	ccds|CCDS30777.1,ens|ENST00000306031,ens|ENST00000370191,ens|ENST00000370192,ens|ENST00000394160,ens|ENST00000423006,ens|ENST00000460019,ref|DPYD,ref|NM_000110,ref|NM_001160301	120
DPYD	chr1	98386398	98391518	ccds|CCDS30777.1,ens|ENST00000306031,ens|ENST00000370191,ens|ENST00000370192,ens|ENST00000423006,ens|ENST00000460019,ref|DPYD,ref|NM_000110,ref|NM_001160301	5120
DRP2	chrX	100481544	100486814	ccds|CCDS14480.2,ens|ENST00000372916,ens|ENST00000395209,ens|ENST00000402866,ref|DRP2,ref|NM_001171184,ref|NM_001939	5270
DRP2	chrX	100490780	100491050	ccds|CCDS14480.2,ens|ENST00000372916,ens|ENST00000395209,ens|ENST00000402866,ref|DRP2,ref|NM_001171184,ref|NM_001939	270
DRP2	chrX	100492565	100492790	ccds|CCDS14480.2,ens|ENST00000372916,ens|ENST00000395209,ens|ENST00000402866,ref|DRP2,ref|NM_001171184,ref|NM_001939	225
DRP2	chrX	100493879	100494149	ccds|CCDS14480.2,ens|ENST00000372916,ens|ENST00000395209,ens|ENST00000402866,ref|DRP2,ref|NM_001171184,ref|NM_001939	270
DRP2	chrX	100496569	100496783	ccds|CCDS14480.2,ens|ENST00000372916,ens|ENST00000395209,ens|ENST00000402866,ref|DRP2,ref|NM_001171184,ref|NM_001939	214
DRP2	chrX	100497236	100497506	ccds|CCDS14480.2,ens|ENST00000372916,ens|ENST00000395209,ens|ENST00000402866,ref|DRP2,ref|NM_001171184,ref|NM_001939	270
DRP2	chrX	100497841	100497991	ccds|CCDS14480.2,ens|ENST00000372916,ens|ENST00000395209,ens|ENST00000402866,ref|DRP2,ref|NM_001171184,ref|NM_001939	150
DRP2	chrX	100499945	100500095	ccds|CCDS14480.2,ens|ENST00000372916,ens|ENST00000395209,ens|ENST00000402866,ref|DRP2,ref|NM_001171184,ref|NM_001939	150
DRP2	chrX	100500347	100500467	ccds|CCDS14480.2,ens|ENST00000372916,ens|ENST00000395209,ens|ENST00000402866,ref|DRP2,ref|NM_001171184,ref|NM_001939	120
DRP2	chrX	100502055	100502175	ccds|CCDS14480.2,ens|ENST00000372916,ens|ENST00000395209,ens|ENST00000402866,ref|DRP2,ref|NM_001171184,ref|NM_001939	120
DRP2	chrX	100503058	100503298	ccds|CCDS14480.2,ens|ENST00000372916,ens|ENST00000395209,ens|ENST00000402866,ref|DRP2,ref|NM_001171184,ref|NM_001939	240
DRP2	chrX	100503455	100503605	ccds|CCDS14480.2,ens|ENST00000372916,ens|ENST00000395209,ens|ENST00000402866,ref|DRP2,ref|NM_001171184,ref|NM_001939	150
DRP2	chrX	100505340	100505583	ccds|CCDS14480.2,ens|ENST00000372916,ens|ENST00000395209,ens|ENST00000402866,ref|DRP2,ref|NM_001171184,ref|NM_001939	243
DRP2	chrX	100505838	100506108	ccds|CCDS14480.2,ens|ENST00000372916,ens|ENST00000395209,ens|ENST00000402866,ref|DRP2,ref|NM_001171184,ref|NM_001939	270
DRP2	chrX	100507559	100507709	ccds|CCDS14480.2,ens|ENST00000395209,ens|ENST00000402866,ref|DRP2,ref|NM_001171184,ref|NM_001939	150
DRP2	chrX	100509331	100509601	ccds|CCDS14480.2,ens|ENST00000395209,ens|ENST00000402866,ref|DRP2,ref|NM_001171184,ref|NM_001939	270
DRP2	chrX	100509790	100509940	ccds|CCDS14480.2,ens|ENST00000395209,ens|ENST00000402866,ref|DRP2,ref|NM_001171184,ref|NM_001939	150
DRP2	chrX	100510145	100510265	ccds|CCDS14480.2,ens|ENST00000395209,ens|ENST00000402866,ref|DRP2,ref|NM_001171184,ref|NM_001939	120
DRP2	chrX	100511028	100511253	ccds|CCDS14480.2,ens|ENST00000395209,ens|ENST00000402866,ref|DRP2,ref|NM_001171184,ref|NM_001939	225
DRP2	chrX	100513236	100513596	ccds|CCDS14480.2,ens|ENST00000395209,ens|ENST00000402866,ref|DRP2,ref|NM_001171184,ref|NM_001939	360
DRP2	chrX	100514947	100515217	ccds|CCDS14480.2,ens|ENST00000395209,ens|ENST00000402866,ref|DRP2,ref|NM_001171184,ref|NM_001939	270
DRP2	chrX	100515397	100520667	ccds|CCDS14480.2,ens|ENST00000395209,ens|ENST00000402866,ref|DRP2,ref|NM_001171184,ref|NM_001939	5270
DYM	chr18	46565349	46570619	ccds|CCDS11937.1,ens|ENST00000269445,ens|ENST00000418472,ens|ENST00000442713,ens|ENST00000499548,ref|DYM,ref|NM_017653	5270
DYM	chr18	46623768	46623888	ccds|CCDS11937.1,ens|ENST00000269445,ens|ENST00000418472,ens|ENST00000442713,ref|DYM,ref|NM_017653	120
DYM	chr18	46645084	46645324	ccds|CCDS11937.1,ens|ENST00000269445,ens|ENST00000418472,ens|ENST00000442713,ref|DYM,ref|NM_017653	240
DYM	chr18	46690045	46690165	ccds|CCDS11937.1,ens|ENST00000269445,ens|ENST00000418472,ens|ENST00000442713,ref|DYM,ref|NM_017653	120
DYM	chr18	46783366	46783486	ccds|CCDS11937.1,ens|ENST00000269445,ens|ENST00000418472,ens|ENST00000442713,ref|DYM,ref|NM_017653	120
DYM	chr18	46784746	46784866	ccds|CCDS11937.1,ens|ENST00000269445,ens|ENST00000418472,ens|ENST00000442713,ref|DYM,ref|NM_017653	120
DYM	chr18	46798490	46798730	ccds|CCDS11937.1,ens|ENST00000269445,ens|ENST00000418472,ens|ENST00000442713,ref|DYM,ref|NM_017653	240
DYM	chr18	46808335	46808575	ccds|CCDS11937.1,ens|ENST00000269445,ens|ENST00000418472,ens|ENST00000442713,ref|DYM,ref|NM_017653	240
DYM	chr18	46812744	46813014	ccds|CCDS11937.1,ens|ENST00000269445,ens|ENST00000418472,ens|ENST00000442713,ref|DYM,ref|NM_017653	270
DYM	chr18	46858154	46858424	ccds|CCDS11937.1,ens|ENST00000269445,ens|ENST00000418472,ens|ENST00000442713,ref|DYM,ref|NM_017653	270
DYM	chr18	46860010	46860280	ccds|CCDS11937.1,ens|ENST00000269445,ens|ENST00000418472,ens|ENST00000442713,ref|DYM,ref|NM_017653	270
DYM	chr18	46889476	46889626	ccds|CCDS11937.1,ens|ENST00000269445,ens|ENST00000418472,ens|ENST00000442713,ref|DYM,ref|NM_017653	150
DYM	chr18	46904883	46905123	ccds|CCDS11937.1,ens|ENST00000269445,ens|ENST00000418472,ens|ENST00000442713,ref|DYM,ref|NM_017653	240
DYM	chr18	46906021	46906141	ccds|CCDS11937.1,ens|ENST00000269445,ens|ENST00000418472,ens|ENST00000442713,ref|DYM,ref|NM_017653	120
DYM	chr18	46917928	46918048	ccds|CCDS11937.1,ens|ENST00000269445,ens|ENST00000418472,ens|ENST00000442713,ref|DYM,ref|NM_017653	120
DYM	chr18	46956574	46961814	ccds|CCDS11937.1,ens|ENST00000269445,ens|ENST00000418472,ens|ENST00000442713,ref|DYM,ref|NM_017653	5240
DYNC1H1	chr14	102425976	102431336	ccds|CCDS9966.1,ens|ENST00000360184,ref|DYNC1H1,ref|NM_001376	5360
DYNC1H1	chr14	102442032	102442152	ccds|CCDS9966.1,ens|ENST00000360184,ref|DYNC1H1,ref|NM_001376	120
DYNC1H1	chr14	102445622	102445862	ccds|CCDS9966.1,ens|ENST00000360184,ref|DYNC1H1,ref|NM_001376	240
DYNC1H1	chr14	102446003	102446363	ccds|CCDS9966.1,ens|ENST00000360184,ref|DYNC1H1,ref|NM_001376	360
DYNC1H1	chr14	102446673	102446913	ccds|CCDS9966.1,ens|ENST00000360184,ref|DYNC1H1,ref|NM_001376	240
DYNC1H1	chr14	102449311	102449671	ccds|CCDS9966.1,ens|ENST00000360184,ref|DYNC1H1,ref|NM_001376	360
DYNC1H1	chr14	102449712	102449952	ccds|CCDS9966.1,ens|ENST00000360184,ref|DYNC1H1,ref|NM_001376	240
DYNC1H1	chr14	102451961	102453161	ccds|CCDS9966.1,ens|ENST00000360184,ref|DYNC1H1,ref|NM_001376	1200
DYNC1H1	chr14	102453759	102453999	ccds|CCDS9966.1,ens|ENST00000360184,ref|DYNC1H1,ref|NM_001376	240
DYNC1H1	chr14	102454994	102455234	ccds|CCDS9966.1,ens|ENST00000360184,ref|DYNC1H1,ref|NM_001376	240
DYNC1H1	chr14	102457816	102458056	ccds|CCDS9966.1,ens|ENST00000360184,ref|DYNC1H1,ref|NM_001376	240
DYNC1H1	chr14	102460470	102460710	ccds|CCDS9966.1,ens|ENST00000360184,ref|DYNC1H1,ref|NM_001376	240
DYNC1H1	chr14	102460977	102461217	ccds|CCDS9966.1,ens|ENST00000360184,ref|DYNC1H1,ref|NM_001376	240
DYNC1H1	chr14	102461317	102461437	ccds|CCDS9966.1,ens|ENST00000360184,ref|DYNC1H1,ref|NM_001376	120
DYNC1H1	chr14	102461457	102461665	ccds|CCDS9966.1,ens|ENST00000360184,ref|DYNC1H1,ref|NM_001376	208
DYNC1H1	chr14	102463281	102463671	ccds|CCDS9966.1,ens|ENST00000360184,ref|DYNC1H1,ref|NM_001376	390
DYNC1H1	chr14	102466283	102466523	ccds|CCDS9966.1,ens|ENST00000360184,ref|DYNC1H1,ref|NM_001376	240
DYNC1H1	chr14	102466589	102466739	ccds|CCDS9966.1,ens|ENST00000360184,ref|DYNC1H1,ref|NM_001376	150
DYNC1H1	chr14	102467255	102467405	ccds|CCDS9966.1,ens|ENST00000360184,ref|DYNC1H1,ref|NM_001376	150
DYNC1H1	chr14	102467436	102467706	ccds|CCDS9966.1,ens|ENST00000360184,ref|DYNC1H1,ref|NM_001376	270
DYNC1H1	chr14	102467824	102468064	ccds|CCDS9966.1,ens|ENST00000360184,ref|DYNC1H1,ref|NM_001376	240
DYNC1H1	chr14	102468836	102469335	ccds|CCDS9966.1,ens|ENST00000360184,ref|DYNC1H1,ref|NM_001376	499
DYNC1H1	chr14	102470817	102471057	ccds|CCDS9966.1,ens|ENST00000360184,ref|DYNC1H1,ref|NM_001376	240
DYNC1H1	chr14	102471072	102471312	ccds|CCDS9966.1,ens|ENST00000360184,ref|DYNC1H1,ref|NM_001376	240
DYNC1H1	chr14	102471327	102471477	ccds|CCDS9966.1,ens|ENST00000360184,ref|DYNC1H1,ref|NM_001376	150
DYNC1H1	chr14	102471538	102471658	ccds|CCDS9966.1,ens|ENST00000360184,ref|DYNC1H1,ref|NM_001376	120
DYNC1H1	chr14	102472185	102472545	ccds|CCDS9966.1,ens|ENST00000360184,ref|DYNC1H1,ref|NM_001376	360
DYNC1H1	chr14	102473334	102473454	ccds|CCDS9966.1,ens|ENST00000360184,ref|DYNC1H1,ref|NM_001376	120
DYNC1H1	chr14	102474479	102474714	ccds|CCDS9966.1,ens|ENST00000360184,ref|DYNC1H1,ref|NM_001376	235
DYNC1H1	chr14	102476121	102476481	ccds|CCDS9966.1,ens|ENST00000360184,ref|DYNC1H1,ref|NM_001376	360
DYNC1H1	chr14	102476584	102476824	ccds|CCDS9966.1,ens|ENST00000360184,ref|DYNC1H1,ref|NM_001376	240
DYNC1H1	chr14	102477062	102477302	ccds|CCDS9966.1,ens|ENST00000360184,ref|DYNC1H1,ref|NM_001376	240
DYNC1H1	chr14	102478150	102478510	ccds|CCDS9966.1,ens|ENST00000360184,ref|DYNC1H1,ref|NM_001376	360
DYNC1H1	chr14	102478608	102478848	ccds|CCDS9966.1,ens|ENST00000360184,ref|DYNC1H1,ref|NM_001376	240
DYNC1H1	chr14	102481435	102481675	ccds|CCDS9966.1,ens|ENST00000360184,ref|DYNC1H1,ref|NM_001376	240
DYNC1H1	chr14	102482187	102482427	ccds|CCDS9966.1,ens|ENST00000360184,ref|DYNC1H1,ref|NM_001376	240
DYNC1H1	chr14	102482635	102482875	ccds|CCDS9966.1,ens|ENST00000360184,ref|DYNC1H1,ref|NM_001376	240
DYNC1H1	chr14	102483069	102483339	ccds|CCDS9966.1,ens|ENST00000360184,ref|DYNC1H1,ref|NM_001376	270
DYNC1H1	chr14	102483407	102483647	ccds|CCDS9966.1,ens|ENST00000360184,ref|DYNC1H1,ref|NM_001376	240
DYNC1H1	chr14	102483660	102483900	ccds|CCDS9966.1,ens|ENST00000360184,ref|DYNC1H1,ref|NM_001376	240
DYNC1H1	chr14	102484750	102484990	ccds|CCDS9966.1,ens|ENST00000360184,ref|DYNC1H1,ref|NM_001376	240
DYNC1H1	chr14	102486191	102486431	ccds|CCDS9966.1,ens|ENST00000360184,ref|DYNC1H1,ref|NM_001376	240
DYNC1H1	chr14	102489032	102489272	ccds|CCDS9966.1,ens|ENST00000360184,ref|DYNC1H1,ref|NM_001376	240
DYNC1H1	chr14	102492865	102493097	ccds|CCDS9966.1,ens|ENST00000360184,ref|DYNC1H1,ref|NM_001376	232
DYNC1H1	chr14	102493447	102493920	ccds|CCDS9966.1,ens|ENST00000360184,ref|DYNC1H1,ref|NM_001376	473
DYNC1H1	chr14	102493942	102494182	ccds|CCDS9966.1,ens|ENST00000360184,ref|DYNC1H1,ref|NM_001376	240
DYNC1H1	chr14	102494255	102494495	ccds|CCDS9966.1,ens|ENST00000360184,ref|DYNC1H1,ref|NM_001376	240
DYNC1H1	chr14	102495842	102496335	ccds|CCDS9966.1,ens|ENST00000360184,ref|DYNC1H1,ref|NM_001376	493
DYNC1H1	chr14	102496438	102496678	ccds|CCDS9966.1,ens|ENST00000360184,ref|DYNC1H1,ref|NM_001376	240
DYNC1H1	chr14	102498556	102498826	ccds|CCDS9966.1,ens|ENST00000360184,ref|DYNC1H1,ref|NM_001376	270
DYNC1H1	chr14	102499340	102499833	ccds|CCDS9966.1,ens|ENST00000360184,ref|DYNC1H1,ref|NM_001376	493
DYNC1H1	chr14	102500298	102500538	ccds|CCDS9966.1,ens|ENST00000360184,ref|DYNC1H1,ref|NM_001376	240
DYNC1H1	chr14	102500605	102500845	ccds|CCDS9966.1,ens|ENST00000360184,ref|DYNC1H1,ref|NM_001376	240
DYNC1H1	chr14	102502752	102503022	ccds|CCDS9966.1,ens|ENST00000360184,ref|DYNC1H1,ref|NM_001376	270
DYNC1H1	chr14	102504749	102505229	ccds|CCDS9966.1,ens|ENST00000360184,ref|DYNC1H1,ref|NM_001376	480
DYNC1H1	chr14	102505284	102505644	ccds|CCDS9966.1,ens|ENST00000360184,ref|DYNC1H1,ref|NM_001376	360
DYNC1H1	chr14	102505695	102506081	ccds|CCDS9966.1,ens|ENST00000360184,ref|DYNC1H1,ref|NM_001376	386
DYNC1H1	chr14	102506509	102506779	ccds|CCDS9966.1,ens|ENST00000360184,ref|DYNC1H1,ref|NM_001376	270
DYNC1H1	chr14	102506882	102507032	ccds|CCDS9966.1,ens|ENST00000360184,ref|DYNC1H1,ref|NM_001376	150
DYNC1H1	chr14	102507840	102508110	ccds|CCDS9966.1,ens|ENST00000360184,ref|DYNC1H1,ref|NM_001376	270
DYNC1H1	chr14	102508315	102508465	ccds|CCDS9966.1,ens|ENST00000360184,ref|DYNC1H1,ref|NM_001376	150
DYNC1H1	chr14	102508504	102508902	ccds|CCDS9966.1,ens|ENST00000360184,ref|DYNC1H1,ref|NM_001376	398
DYNC1H1	chr14	102508968	102509088	ccds|CCDS9966.1,ens|ENST00000360184,ref|DYNC1H1,ref|NM_001376	120
DYNC1H1	chr14	102510176	102510416	ccds|CCDS9966.1,ens|ENST00000360184,ref|DYNC1H1,ref|NM_001376	240
DYNC1H1	chr14	102510569	102510839	ccds|CCDS9966.1,ens|ENST00000360184,ref|DYNC1H1,ref|NM_001376	270
DYNC1H1	chr14	102510893	102511043	ccds|CCDS9966.1,ens|ENST00000360184,ref|DYNC1H1,ref|NM_001376	150
DYNC1H1	chr14	102514109	102514379	ccds|CCDS9966.1,ens|ENST00000360184,ref|DYNC1H1,ref|NM_001376	270
DYNC1H1	chr14	102514809	102515049	ccds|CCDS9966.1,ens|ENST00000360184,ref|DYNC1H1,ref|NM_001376	240
DYNC1H1	chr14	102515727	102515967	ccds|CCDS9966.1,ens|ENST00000360184,ref|DYNC1H1,ref|NM_001376	240
DYNC1H1	chr14	102516014	102516254	ccds|CCDS9966.1,ens|ENST00000360184,ref|DYNC1H1,ref|NM_001376	240
DYNC1H1	chr14	102516351	102516591	ccds|CCDS9966.1,ens|ENST00000360184,ref|DYNC1H1,ref|NM_001376	240
DYNC1H1	chr14	102516715	102521955	ccds|CCDS9966.1,ens|ENST00000360184,ref|DYNC1H1,ref|NM_001376	5240
ELN	chr7	73437474	73442647	ccds|CCDS43598.1,ccds|CCDS43599.1,ccds|CCDS47611.1,ccds|CCDS47612.1,ccds|CCDS5562.2,ens|ENST00000252034,ens|ENST00000320399,ens|ENST00000320492,ens|ENST00000357036,ens|ENST00000358929,ens|ENST00000380553,ens|ENST00000380562,ens|ENST00000380575,ens|ENST00000380576,ens|ENST00000380584,ens|ENST00000414324,ens|ENST00000416107,ens|ENST00000417091,ens|ENST00000428787,ens|ENST00000429192,ens|ENST0000043…	5173
ELN	chr7	73449658	73449778	ccds|CCDS43598.1,ccds|CCDS43599.1,ccds|CCDS47611.1,ccds|CCDS47612.1,ccds|CCDS5562.2,ens|ENST00000252034,ens|ENST00000320399,ens|ENST00000320492,ens|ENST00000357036,ens|ENST00000358929,ens|ENST00000380553,ens|ENST00000380562,ens|ENST00000380575,ens|ENST00000380576,ens|ENST00000380584,ens|ENST00000414324,ens|ENST00000416107,ens|ENST00000417091,ens|ENST00000428787,ens|ENST00000429192,ens|ENST0000043…	120
ELN	chr7	73450809	73450959	ccds|CCDS43598.1,ccds|CCDS43599.1,ccds|CCDS47611.1,ccds|CCDS47612.1,ccds|CCDS5562.2,ens|ENST00000252034,ens|ENST00000320399,ens|ENST00000320492,ens|ENST00000357036,ens|ENST00000358929,ens|ENST00000380553,ens|ENST00000380562,ens|ENST00000380575,ens|ENST00000380576,ens|ENST00000380584,ens|ENST00000414324,ens|ENST00000416107,ens|ENST00000417091,ens|ENST00000428787,ens|ENST00000429192,ens|ENST0000043…	150
ELN	chr7	73451992	73452112	ccds|CCDS43598.1,ccds|CCDS43599.1,ccds|CCDS47611.1,ccds|CCDS47612.1,ccds|CCDS5562.2,ens|ENST00000252034,ens|ENST00000320399,ens|ENST00000320492,ens|ENST00000357036,ens|ENST00000358929,ens|ENST00000380553,ens|ENST00000380562,ens|ENST00000380575,ens|ENST00000380576,ens|ENST00000380584,ens|ENST00000414324,ens|ENST00000416107,ens|ENST00000417091,ens|ENST00000428787,ens|ENST00000429192,ens|ENST0000043…	120
ELN	chr7	73455473	73455623	ccds|CCDS43598.1,ccds|CCDS43599.1,ccds|CCDS47611.1,ccds|CCDS47612.1,ccds|CCDS5562.2,ens|ENST00000252034,ens|ENST00000320399,ens|ENST00000320492,ens|ENST00000357036,ens|ENST00000358929,ens|ENST00000380553,ens|ENST00000380562,ens|ENST00000380575,ens|ENST00000380576,ens|ENST00000380584,ens|ENST00000414324,ens|ENST00000416107,ens|ENST00000417091,ens|ENST00000428787,ens|ENST00000429192,ens|ENST0000043…	150
ELN	chr7	73456899	73457049	ccds|CCDS43598.1,ccds|CCDS43599.1,ccds|CCDS47611.1,ccds|CCDS47612.1,ccds|CCDS5562.2,ens|ENST00000252034,ens|ENST00000320399,ens|ENST00000320492,ens|ENST00000357036,ens|ENST00000358929,ens|ENST00000380553,ens|ENST00000380562,ens|ENST00000380575,ens|ENST00000380576,ens|ENST00000380584,ens|ENST00000414324,ens|ENST00000416107,ens|ENST00000417091,ens|ENST00000419398,ens|ENST00000428787,ens|ENST0000042…	150
ELN	chr7	73457278	73457525	ccds|CCDS43598.1,ccds|CCDS43599.1,ccds|CCDS47611.1,ccds|CCDS47612.1,ccds|CCDS5562.2,ens|ENST00000252034,ens|ENST00000320399,ens|ENST00000320492,ens|ENST00000357036,ens|ENST00000358929,ens|ENST00000380553,ens|ENST00000380562,ens|ENST00000380575,ens|ENST00000380576,ens|ENST00000380584,ens|ENST00000414324,ens|ENST00000416107,ens|ENST00000417091,ens|ENST00000419398,ens|ENST00000428787,ens|ENST0000042…	247
ELN	chr7	73458169	73458289	ccds|CCDS43598.1,ccds|CCDS43599.1,ccds|CCDS47611.1,ccds|CCDS47612.1,ccds|CCDS5562.2,ens|ENST00000252034,ens|ENST00000320399,ens|ENST00000320492,ens|ENST00000357036,ens|ENST00000358929,ens|ENST00000380553,ens|ENST00000380562,ens|ENST00000380575,ens|ENST00000380576,ens|ENST00000380584,ens|ENST00000414324,ens|ENST00000417091,ens|ENST00000419398,ens|ENST00000428787,ens|ENST00000429192,ens|ENST0000043…	120
ELN	chr7	73459497	73459647	ccds|CCDS43598.1,ccds|CCDS43599.1,ccds|CCDS47611.1,ccds|CCDS47612.1,ccds|CCDS5562.2,ens|ENST00000252034,ens|ENST00000320399,ens|ENST00000320492,ens|ENST00000357036,ens|ENST00000358929,ens|ENST00000380553,ens|ENST00000380562,ens|ENST00000380575,ens|ENST00000380576,ens|ENST00000380584,ens|ENST00000414324,ens|ENST00000417091,ens|ENST00000419398,ens|ENST00000428787,ens|ENST00000429192,ens|ENST0000043…	150
ELN	chr7	73460442	73460592	ccds|CCDS43598.1,ccds|CCDS43599.1,ccds|CCDS47611.1,ccds|CCDS47612.1,ccds|CCDS5562.2,ens|ENST00000252034,ens|ENST00000320399,ens|ENST00000320492,ens|ENST00000357036,ens|ENST00000358929,ens|ENST00000380553,ens|ENST00000380562,ens|ENST00000380575,ens|ENST00000380576,ens|ENST00000380584,ens|ENST00000414324,ens|ENST00000417091,ens|ENST00000428787,ens|ENST00000429192,ens|ENST00000432238,ens|ENST0000043…	150
ELN	chr7	73461001	73461121	ccds|CCDS43598.1,ccds|CCDS43599.1,ccds|CCDS47611.1,ccds|CCDS47612.1,ccds|CCDS5562.2,ens|ENST00000252034,ens|ENST00000320399,ens|ENST00000320492,ens|ENST00000357036,ens|ENST00000358929,ens|ENST00000380553,ens|ENST00000380562,ens|ENST00000380575,ens|ENST00000380576,ens|ENST00000380584,ens|ENST00000414324,ens|ENST00000417091,ens|ENST00000428787,ens|ENST00000429192,ens|ENST00000432238,ens|ENST0000043…	120
ELN	chr7	73461935	73462085	ccds|CCDS43598.1,ccds|CCDS43599.1,ccds|CCDS47611.1,ccds|CCDS47612.1,ccds|CCDS5562.2,ens|ENST00000252034,ens|ENST00000320399,ens|ENST00000320492,ens|ENST00000357036,ens|ENST00000358929,ens|ENST00000380553,ens|ENST00000380562,ens|ENST00000380575,ens|ENST00000380576,ens|ENST00000380584,ens|ENST00000414324,ens|ENST00000417091,ens|ENST00000428787,ens|ENST00000429192,ens|ENST00000432238,ens|ENST0000043…	150
ELN	chr7	73462411	73462561	ccds|CCDS43598.1,ccds|CCDS43599.1,ccds|CCDS47611.1,ccds|CCDS47612.1,ccds|CCDS5562.2,ens|ENST00000252034,ens|ENST00000320399,ens|ENST00000320492,ens|ENST00000357036,ens|ENST00000358929,ens|ENST00000380553,ens|ENST00000380562,ens|ENST00000380575,ens|ENST00000380576,ens|ENST00000380584,ens|ENST00000414324,ens|ENST00000417091,ens|ENST00000428787,ens|ENST00000429192,ens|ENST00000432238,ens|ENST0000043…	150
ELN	chr7	73462695	73462845	ccds|CCDS43598.1,ccds|CCDS43599.1,ccds|CCDS47611.1,ccds|CCDS47612.1,ccds|CCDS5562.2,ens|ENST00000252034,ens|ENST00000320399,ens|ENST00000320492,ens|ENST00000357036,ens|ENST00000358929,ens|ENST00000380553,ens|ENST00000380562,ens|ENST00000380575,ens|ENST00000380576,ens|ENST00000380584,ens|ENST00000414324,ens|ENST00000429192,ens|ENST00000432238,ens|ENST00000438880,ens|ENST00000438906,ens|ENST0000044…	150
ELN	chr7	73466034	73466184	ccds|CCDS43598.1,ccds|CCDS43599.1,ccds|CCDS47611.1,ccds|CCDS47612.1,ccds|CCDS5562.2,ens|ENST00000252034,ens|ENST00000320399,ens|ENST00000320492,ens|ENST00000357036,ens|ENST00000358929,ens|ENST00000380553,ens|ENST00000380562,ens|ENST00000380575,ens|ENST00000380576,ens|ENST00000380584,ens|ENST00000414324,ens|ENST00000429192,ens|ENST00000432238,ens|ENST00000438880,ens|ENST00000438906,ens|ENST0000044…	150
ELN	chr7	73466193	73466343	ccds|CCDS43598.1,ccds|CCDS43599.1,ccds|CCDS47611.1,ccds|CCDS47612.1,ccds|CCDS5562.2,ens|ENST00000252034,ens|ENST00000320399,ens|ENST00000320492,ens|ENST00000357036,ens|ENST00000358929,ens|ENST00000380553,ens|ENST00000380562,ens|ENST00000380575,ens|ENST00000380576,ens|ENST00000380584,ens|ENST00000414324,ens|ENST00000429192,ens|ENST00000432238,ens|ENST00000438880,ens|ENST00000438906,ens|ENST0000044…	150
ELN	chr7	73467445	73467649	ccds|CCDS43598.1,ccds|CCDS43599.1,ccds|CCDS47611.1,ccds|CCDS47612.1,ccds|CCDS5562.2,ens|ENST00000252034,ens|ENST00000320399,ens|ENST00000320492,ens|ENST00000357036,ens|ENST00000358929,ens|ENST00000380553,ens|ENST00000380562,ens|ENST00000380575,ens|ENST00000380576,ens|ENST00000380584,ens|ENST00000414324,ens|ENST00000429192,ens|ENST00000432238,ens|ENST00000442462,ens|ENST00000445912,ens|ENST0000045…	204
ELN	chr7	73469012	73469132	ccds|CCDS43598.1,ccds|CCDS43599.1,ccds|CCDS47611.1,ccds|CCDS47612.1,ccds|CCDS5562.2,ens|ENST00000252034,ens|ENST00000320399,ens|ENST00000320492,ens|ENST00000357036,ens|ENST00000358929,ens|ENST00000380553,ens|ENST00000380562,ens|ENST00000380575,ens|ENST00000380576,ens|ENST00000380584,ens|ENST00000414324,ens|ENST00000429192,ens|ENST00000432238,ens|ENST00000442462,ens|ENST00000445912,ens|ENST0000045…	120
ELN	chr7	73470562	73470802	ccds|CCDS43598.1,ccds|CCDS43599.1,ccds|CCDS47611.1,ccds|CCDS47612.1,ccds|CCDS5562.2,ens|ENST00000252034,ens|ENST00000320399,ens|ENST00000320492,ens|ENST00000357036,ens|ENST00000358929,ens|ENST00000380553,ens|ENST00000380562,ens|ENST00000380575,ens|ENST00000380576,ens|ENST00000380584,ens|ENST00000414324,ens|ENST00000429192,ens|ENST00000432238,ens|ENST00000442462,ens|ENST00000445912,ens|ENST0000045…	240
ELN	chr7	73470932	73471082	ccds|CCDS43598.1,ccds|CCDS43599.1,ccds|CCDS47611.1,ccds|CCDS47612.1,ccds|CCDS5562.2,ens|ENST00000252034,ens|ENST00000320399,ens|ENST00000320492,ens|ENST00000357036,ens|ENST00000358929,ens|ENST00000380553,ens|ENST00000380562,ens|ENST00000380575,ens|ENST00000380576,ens|ENST00000380584,ens|ENST00000414324,ens|ENST00000429192,ens|ENST00000432238,ens|ENST00000442462,ens|ENST00000445912,ens|ENST0000045…	150
ELN	chr7	73471694	73471814	ccds|CCDS43598.1,ccds|CCDS43599.1,ccds|CCDS47611.1,ccds|CCDS47612.1,ccds|CCDS5562.2,ens|ENST00000252034,ens|ENST00000320399,ens|ENST00000320492,ens|ENST00000357036,ens|ENST00000358929,ens|ENST00000380553,ens|ENST00000380562,ens|ENST00000380575,ens|ENST00000380576,ens|ENST00000380584,ens|ENST00000414324,ens|ENST00000429192,ens|ENST00000432238,ens|ENST00000442462,ens|ENST00000445912,ens|ENST0000045…	120
ELN	chr7	73471907	73472057	ccds|CCDS43598.1,ccds|CCDS43599.1,ccds|CCDS47611.1,ccds|CCDS47612.1,ccds|CCDS5562.2,ens|ENST00000252034,ens|ENST00000320399,ens|ENST00000320492,ens|ENST00000357036,ens|ENST00000358929,ens|ENST00000380553,ens|ENST00000380562,ens|ENST00000380575,ens|ENST00000380576,ens|ENST00000380584,ens|ENST00000414324,ens|ENST00000429192,ens|ENST00000432238,ens|ENST00000442462,ens|ENST00000445912,ens|ENST0000045…	150
ELN	chr7	73474179	73474416	ccds|CCDS43598.1,ccds|CCDS43599.1,ccds|CCDS47611.1,ccds|CCDS47612.1,ccds|CCDS5562.2,ens|ENST00000252034,ens|ENST00000320399,ens|ENST00000320492,ens|ENST00000357036,ens|ENST00000358929,ens|ENST00000380553,ens|ENST00000380562,ens|ENST00000380575,ens|ENST00000380576,ens|ENST00000380584,ens|ENST00000414324,ens|ENST00000429192,ens|ENST00000432238,ens|ENST00000435932,ens|ENST00000442462,ens|ENST0000044…	237
ELN	chr7	73474431	73474581	ccds|CCDS43598.1,ccds|CCDS43599.1,ccds|CCDS47611.1,ccds|CCDS47612.1,ccds|CCDS5562.2,ens|ENST00000252034,ens|ENST00000320399,ens|ENST00000320492,ens|ENST00000357036,ens|ENST00000358929,ens|ENST00000380553,ens|ENST00000380562,ens|ENST00000380575,ens|ENST00000380576,ens|ENST00000380584,ens|ENST00000414324,ens|ENST00000429192,ens|ENST00000432238,ens|ENST00000435932,ens|ENST00000442462,ens|ENST0000044…	150
ELN	chr7	73474618	73474997	ccds|CCDS43598.1,ccds|CCDS43599.1,ccds|CCDS47611.1,ccds|CCDS47612.1,ccds|CCDS5562.2,ens|ENST00000252034,ens|ENST00000320399,ens|ENST00000320492,ens|ENST00000357036,ens|ENST00000358929,ens|ENST00000380553,ens|ENST00000380562,ens|ENST00000380575,ens|ENST00000380576,ens|ENST00000380584,ens|ENST00000414324,ens|ENST00000429192,ens|ENST00000432238,ens|ENST00000435932,ens|ENST00000442462,ens|ENST0000044…	379
ELN	chr7	73475359	73475509	ccds|CCDS43598.1,ccds|CCDS43599.1,ccds|CCDS47611.1,ccds|CCDS47612.1,ccds|CCDS5562.2,ens|ENST00000252034,ens|ENST00000320399,ens|ENST00000320492,ens|ENST00000357036,ens|ENST00000358929,ens|ENST00000380553,ens|ENST00000380562,ens|ENST00000380575,ens|ENST00000380576,ens|ENST00000380584,ens|ENST00000414324,ens|ENST00000429192,ens|ENST00000432238,ens|ENST00000435932,ens|ENST00000442462,ens|ENST0000044…	150
ELN	chr7	73477458	73477647	ccds|CCDS43598.1,ccds|CCDS43599.1,ccds|CCDS47611.1,ccds|CCDS47612.1,ccds|CCDS5562.2,ens|ENST00000252034,ens|ENST00000320399,ens|ENST00000320492,ens|ENST00000357036,ens|ENST00000358929,ens|ENST00000380553,ens|ENST00000380562,ens|ENST00000380575,ens|ENST00000380576,ens|ENST00000380584,ens|ENST00000414324,ens|ENST00000429192,ens|ENST00000432238,ens|ENST00000442462,ens|ENST00000445912,ens|ENST0000045…	189
ELN	chr7	73477897	73478047	ccds|CCDS43598.1,ccds|CCDS43599.1,ccds|CCDS47611.1,ccds|CCDS47612.1,ccds|CCDS5562.2,ens|ENST00000252034,ens|ENST00000320399,ens|ENST00000320492,ens|ENST00000357036,ens|ENST00000358929,ens|ENST00000380553,ens|ENST00000380562,ens|ENST00000380575,ens|ENST00000380576,ens|ENST00000380584,ens|ENST00000414324,ens|ENST00000429192,ens|ENST00000432238,ens|ENST00000442462,ens|ENST00000445912,ens|ENST0000045…	150
ELN	chr7	73479982	73480102	ccds|CCDS43598.1,ccds|CCDS43599.1,ccds|CCDS47611.1,ccds|CCDS47612.1,ccds|CCDS5562.2,ens|ENST00000252034,ens|ENST00000320399,ens|ENST00000320492,ens|ENST00000357036,ens|ENST00000358929,ens|ENST00000380553,ens|ENST00000380562,ens|ENST00000380575,ens|ENST00000380576,ens|ENST00000380584,ens|ENST00000414324,ens|ENST00000429192,ens|ENST00000432238,ens|ENST00000442462,ens|ENST00000445912,ens|ENST0000045…	120
ELN	chr7	73480240	73480360	ccds|CCDS43598.1,ccds|CCDS43599.1,ccds|CCDS47611.1,ccds|CCDS47612.1,ccds|CCDS5562.2,ens|ENST00000252034,ens|ENST00000320399,ens|ENST00000320492,ens|ENST00000357036,ens|ENST00000358929,ens|ENST00000380553,ens|ENST00000380562,ens|ENST00000380575,ens|ENST00000380576,ens|ENST00000380584,ens|ENST00000414324,ens|ENST00000429192,ens|ENST00000432238,ens|ENST00000442462,ens|ENST00000445912,ens|ENST0000045…	120
ELN	chr7	73481023	73481143	ccds|CCDS43598.1,ccds|CCDS43599.1,ccds|CCDS47611.1,ccds|CCDS47612.1,ccds|CCDS5562.2,ens|ENST00000252034,ens|ENST00000320399,ens|ENST00000320492,ens|ENST00000357036,ens|ENST00000358929,ens|ENST00000380553,ens|ENST00000380562,ens|ENST00000380575,ens|ENST00000380576,ens|ENST00000380584,ens|ENST00000414324,ens|ENST00000429192,ens|ENST00000432238,ens|ENST00000442462,ens|ENST00000445912,ens|ENST0000045…	120
ELN	chr7	73482948	73488068	ccds|CCDS43598.1,ccds|CCDS43599.1,ccds|CCDS47611.1,ccds|CCDS47612.1,ccds|CCDS5562.2,ens|ENST00000252034,ens|ENST00000320399,ens|ENST00000320492,ens|ENST00000357036,ens|ENST00000358929,ens|ENST00000380553,ens|ENST00000380562,ens|ENST00000380575,ens|ENST00000380576,ens|ENST00000380584,ens|ENST00000414324,ens|ENST00000429192,ens|ENST00000432238,ens|ENST00000442462,ens|ENST00000445912,ens|ENST0000045…	5120
EN2	chr7	155245981	155251101	ccds|CCDS5940.1,ens|ENST00000297375,ref|EN2,ref|NM_001427	5120
EN2	chr7	155251180	155251338	ccds|CCDS5940.1,ens|ENST00000297375,ref|EN2,ref|NM_001427	158
EN2	chr7	155251569	155251809	ccds|CCDS5940.1,ens|ENST00000297375,ref|EN2,ref|NM_001427	240
EN2	chr7	155255013	155260403	ccds|CCDS5940.1,ens|ENST00000297375,ref|EN2,ref|NM_001427	5390
EYA1	chr8	72106554	72111674	ccds|CCDS34906.1,ccds|CCDS34907.1,ccds|CCDS47873.1,ens|ENST00000303824,ens|ENST00000340726,ens|ENST00000388740,ens|ENST00000388741,ens|ENST00000388742,ens|ENST00000388743,ens|ENST00000388744,ens|ENST00000419131,ens|ENST00000420361,ens|ENST00000451770,ens|ENST00000465115,ens|ENST00000496494,ref|EYA1,ref|NM_000503,ref|NM_172058,ref|NM_172059,ref|NM_172060	5120
EYA1	chr8	72123380	72123500	ccds|CCDS34906.1,ccds|CCDS34907.1,ccds|CCDS47873.1,ens|ENST00000303824,ens|ENST00000340726,ens|ENST00000388740,ens|ENST00000388741,ens|ENST00000388742,ens|ENST00000388743,ens|ENST00000388744,ens|ENST00000419131,ens|ENST00000420361,ens|ENST00000451770,ens|ENST00000465115,ens|ENST00000496494,ref|EYA1,ref|NM_000503,ref|NM_172058,ref|NM_172059,ref|NM_172060	120
EYA1	chr8	72127562	72128025	ccds|CCDS34906.1,ccds|CCDS34907.1,ccds|CCDS47873.1,ens|ENST00000303824,ens|ENST00000340726,ens|ENST00000388740,ens|ENST00000388741,ens|ENST00000388742,ens|ENST00000388743,ens|ENST00000388744,ens|ENST00000419131,ens|ENST00000420361,ens|ENST00000451770,ens|ENST00000465115,ens|ENST00000496494,ref|EYA1,ref|NM_000503,ref|NM_172058,ref|NM_172059,ref|NM_172060,ens|ENST00000493349	463
EYA1	chr8	72128886	72129126	ccds|CCDS34906.1,ccds|CCDS34907.1,ccds|CCDS47873.1,ens|ENST00000303824,ens|ENST00000340726,ens|ENST00000388740,ens|ENST00000388741,ens|ENST00000388742,ens|ENST00000388743,ens|ENST00000388744,ens|ENST00000419131,ens|ENST00000420361,ens|ENST00000451770,ens|ENST00000465115,ens|ENST00000493349,ens|ENST00000496494,ref|EYA1,ref|NM_000503,ref|NM_172058,ref|NM_172059,ref|NM_172060	240
EYA1	chr8	72129168	72129288	ccds|CCDS34906.1,ccds|CCDS34907.1,ccds|CCDS47873.1,ens|ENST00000303824,ens|ENST00000340726,ens|ENST00000388740,ens|ENST00000388741,ens|ENST00000388742,ens|ENST00000388743,ens|ENST00000388744,ens|ENST00000419131,ens|ENST00000420361,ens|ENST00000451770,ens|ENST00000465115,ens|ENST00000493349,ens|ENST00000496494,ref|EYA1,ref|NM_000503,ref|NM_172058,ref|NM_172059,ref|NM_172060	120
EYA1	chr8	72156822	72156972	ccds|CCDS34906.1,ccds|CCDS34907.1,ccds|CCDS47873.1,ens|ENST00000303824,ens|ENST00000340726,ens|ENST00000388740,ens|ENST00000388741,ens|ENST00000388742,ens|ENST00000388743,ens|ENST00000388744,ens|ENST00000419131,ens|ENST00000420361,ens|ENST00000451770,ens|ENST00000465115,ens|ENST00000493349,ens|ENST00000496494,ref|EYA1,ref|NM_000503,ref|NM_172058,ref|NM_172059,ref|NM_172060	150
EYA1	chr8	72181956	72182076	ccds|CCDS34906.1,ccds|CCDS34907.1,ccds|CCDS47873.1,ens|ENST00000303824,ens|ENST00000340726,ens|ENST00000388740,ens|ENST00000388741,ens|ENST00000388742,ens|ENST00000388743,ens|ENST00000388744,ens|ENST00000419131,ens|ENST00000420361,ens|ENST00000451770,ens|ENST00000465115,ens|ENST00000493349,ens|ENST00000496494,ref|EYA1,ref|NM_000503,ref|NM_172058,ref|NM_172059,ref|NM_172060	120
EYA1	chr8	72183942	72184182	ccds|CCDS34906.1,ccds|CCDS34907.1,ccds|CCDS47873.1,ens|ENST00000303824,ens|ENST00000340726,ens|ENST00000388740,ens|ENST00000388741,ens|ENST00000388742,ens|ENST00000388743,ens|ENST00000388744,ens|ENST00000419131,ens|ENST00000420361,ens|ENST00000451770,ens|ENST00000465115,ens|ENST00000493349,ens|ENST00000496494,ref|EYA1,ref|NM_000503,ref|NM_172058,ref|NM_172059,ref|NM_172060,ens|ENST00000434688	240
EYA1	chr8	72211254	72211494	ccds|CCDS34906.1,ccds|CCDS34907.1,ccds|CCDS47873.1,ens|ENST00000303824,ens|ENST00000340726,ens|ENST00000388740,ens|ENST00000388741,ens|ENST00000388742,ens|ENST00000388743,ens|ENST00000388744,ens|ENST00000419131,ens|ENST00000420361,ens|ENST00000434688,ens|ENST00000451770,ens|ENST00000465115,ens|ENST00000493349,ens|ENST00000496494,ref|EYA1,ref|NM_000503,ref|NM_172058,ref|NM_172059,ref|NM_172060	240
EYA1	chr8	72211853	72211973	ccds|CCDS34906.1,ccds|CCDS34907.1,ccds|CCDS47873.1,ens|ENST00000303824,ens|ENST00000340726,ens|ENST00000388740,ens|ENST00000388741,ens|ENST00000388742,ens|ENST00000388743,ens|ENST00000388744,ens|ENST00000419131,ens|ENST00000420361,ens|ENST00000434688,ens|ENST00000451770,ens|ENST00000465115,ens|ENST00000496494,ref|EYA1,ref|NM_000503,ref|NM_172058,ref|NM_172059,ref|NM_172060	120
EYA1	chr8	72229735	72229975	ccds|CCDS34906.1,ccds|CCDS34907.1,ccds|CCDS47873.1,ens|ENST00000303824,ens|ENST00000340726,ens|ENST00000388740,ens|ENST00000388741,ens|ENST00000388742,ens|ENST00000388743,ens|ENST00000388744,ens|ENST00000419131,ens|ENST00000420361,ens|ENST00000434688,ens|ENST00000451770,ens|ENST00000465115,ens|ENST00000496494,ref|EYA1,ref|NM_000503,ref|NM_172058,ref|NM_172059,ref|NM_172060,ens|ENST00000422295	240
EYA1	chr8	72233921	72234161	ccds|CCDS34906.1,ccds|CCDS34907.1,ccds|CCDS47873.1,ens|ENST00000303824,ens|ENST00000340726,ens|ENST00000388740,ens|ENST00000388741,ens|ENST00000388742,ens|ENST00000388743,ens|ENST00000388744,ens|ENST00000419131,ens|ENST00000420361,ens|ENST00000422295,ens|ENST00000423065,ens|ENST00000434688,ens|ENST00000451770,ens|ENST00000465115,ens|ENST00000496494,ref|EYA1,ref|NM_000503,ref|NM_172058,ref|NM_1720…	240
EYA1	chr8	72234408	72234528	ccds|CCDS34906.1,ccds|CCDS34907.1,ccds|CCDS47873.1,ens|ENST00000303824,ens|ENST00000340726,ens|ENST00000388740,ens|ENST00000388741,ens|ENST00000388742,ens|ENST00000388743,ens|ENST00000388744,ens|ENST00000419131,ens|ENST00000420361,ens|ENST00000422295,ens|ENST00000423065,ens|ENST00000434688,ens|ENST00000451770,ens|ENST00000465115,ens|ENST00000496494,ref|EYA1,ref|NM_000503,ref|NM_172058,ref|NM_1720…	120
EYA1	chr8	72246310	72246430	ccds|CCDS34906.1,ccds|CCDS34907.1,ccds|CCDS47873.1,ens|ENST00000303824,ens|ENST00000340726,ens|ENST00000388740,ens|ENST00000388741,ens|ENST00000388742,ens|ENST00000388743,ens|ENST00000388744,ens|ENST00000419131,ens|ENST00000420361,ens|ENST00000423065,ens|ENST00000434688,ens|ENST00000451770,ens|ENST00000465115,ens|ENST00000496494,ref|EYA1,ref|NM_000503,ref|NM_172058,ref|NM_172059,ref|NM_172060	120
EYA1	chr8	72246477	72246597	ccds|CCDS34906.1,ccds|CCDS34907.1,ccds|CCDS47873.1,ens|ENST00000303824,ens|ENST00000340726,ens|ENST00000388740,ens|ENST00000388741,ens|ENST00000388742,ens|ENST00000388743,ens|ENST00000388744,ens|ENST00000419131,ens|ENST00000420361,ens|ENST00000423065,ens|ENST00000434688,ens|ENST00000451770,ens|ENST00000465115,ens|ENST00000496494,ref|EYA1,ref|NM_000503,ref|NM_172058,ref|NM_172059,ref|NM_172060	120
EYA1	chr8	72266958	72267198	ccds|CCDS34906.1,ccds|CCDS34907.1,ccds|CCDS47873.1,ens|ENST00000303824,ens|ENST00000340726,ens|ENST00000388740,ens|ENST00000388741,ens|ENST00000388742,ens|ENST00000388743,ens|ENST00000419131,ens|ENST00000420361,ens|ENST00000423065,ens|ENST00000434688,ens|ENST00000451770,ens|ENST00000465115,ens|ENST00000496494,ref|EYA1,ref|NM_000503,ref|NM_172058,ref|NM_172059,ref|NM_172060	240
EYA1	chr8	72268648	72273768	ccds|CCDS47873.1,ens|ENST00000303824,ens|ENST00000340726,ens|ENST00000388740,ens|ENST00000388741,ens|ENST00000388742,ens|ENST00000388743,ens|ENST00000419131,ens|ENST00000420361,ens|ENST00000423065,ens|ENST00000434688,ens|ENST00000451770,ens|ENST00000465115,ens|ENST00000496494,ref|EYA1,ref|NM_000503,ref|NM_172058,ref|NM_172059,ref|NM_172060	5120
FAM47B	chrX	34955897	34967937	ccds|CCDS14236.1,ens|ENST00000329357,ref|FAM47B,ref|NM_152631	12040
FANCB	chrX	14856698	14862141	ccds|CCDS14161.1,ens|ENST00000324138,ens|ENST00000398334,ens|ENST00000452869,ref|FANCB,ref|NM_001018113,ref|NM_152633	5443
FANCB	chrX	14862563	14862923	ccds|CCDS14161.1,ens|ENST00000324138,ens|ENST00000398334,ens|ENST00000452869,ref|FANCB,ref|NM_001018113,ref|NM_152633	360
FANCB	chrX	14862952	14863432	ccds|CCDS14161.1,ens|ENST00000324138,ens|ENST00000398334,ens|ENST00000452869,ref|FANCB,ref|NM_001018113,ref|NM_152633	480
FANCB	chrX	14868561	14868831	ccds|CCDS14161.1,ens|ENST00000324138,ens|ENST00000398334,ens|ENST00000452869,ref|FANCB,ref|NM_001018113,ref|NM_152633	270
FANCB	chrX	14871104	14871344	ccds|CCDS14161.1,ens|ENST00000324138,ens|ENST00000398334,ens|ENST00000452869,ref|FANCB,ref|NM_001018113,ref|NM_152633	240
FANCB	chrX	14875927	14876077	ccds|CCDS14161.1,ens|ENST00000324138,ens|ENST00000398334,ens|ENST00000452869,ref|FANCB,ref|NM_001018113,ref|NM_152633	150
FANCB	chrX	14877229	14877499	ccds|CCDS14161.1,ens|ENST00000324138,ens|ENST00000398334,ens|ENST00000452869,ref|FANCB,ref|NM_001018113,ref|NM_152633	270
FANCB	chrX	14882646	14888636	ccds|CCDS14161.1,ens|ENST00000324138,ens|ENST00000398334,ens|ENST00000452869,ref|FANCB,ref|NM_001018113,ref|NM_152633ens|ENST00000489126	5990
FBXO40	chr3	121334333	121339483	ccds|CCDS33835.1,ens|ENST00000338040,ref|FBXO40,ref|NM_016298	5150
FBXO40	chr3	121340244	121342194	ccds|CCDS33835.1,ens|ENST00000338040,ref|FBXO40,ref|NM_016298	1950
FBXO40	chr3	121345499	121350769	ccds|CCDS33835.1,ens|ENST00000338040,ref|FBXO40,ref|NM_016298	5270
FBXW4	chr10	103365987	103371227	ccds|CCDS31271.1,ens|ENST00000331272,ens|ENST00000389046,ens|ENST00000446938,ens|ENST00000470093,ref|FBXW4,ref|NM_022039	5240
FBXW4	chr10	103371335	103371575	ccds|CCDS31271.1,ens|ENST00000331272,ens|ENST00000389046,ens|ENST00000446938,ens|ENST00000470093,ens|ENST00000482428,ref|FBXW4,ref|NM_022039	240
FBXW4	chr10	103372043	103372283	ccds|CCDS31271.1,ens|ENST00000331272,ens|ENST00000389046,ens|ENST00000446938,ens|ENST00000470093,ens|ENST00000482428,ref|FBXW4,ref|NM_022039	240
FBXW4	chr10	103384444	103384594	ccds|CCDS31271.1,ens|ENST00000331272,ens|ENST00000389046,ens|ENST00000446938,ens|ENST00000457105,ens|ENST00000470093,ref|FBXW4,ref|NM_022039	150
FBXW4	chr10	103427599	103427749	ccds|CCDS31271.1,ens|ENST00000331272,ens|ENST00000389046,ens|ENST00000431477,ens|ENST00000446938,ens|ENST00000457105,ref|FBXW4,ref|NM_022039	150
FBXW4	chr10	103432617	103432857	ccds|CCDS31271.1,ens|ENST00000331272,ens|ENST00000389046,ens|ENST00000431477,ens|ENST00000446938,ens|ENST00000457105,ref|FBXW4,ref|NM_022039	240
FBXW4	chr10	103433187	103433457	ccds|CCDS31271.1,ens|ENST00000331272,ens|ENST00000389046,ens|ENST00000431477,ens|ENST00000446938,ens|ENST00000457105,ref|FBXW4,ref|NM_022039ens|ENST00000489578	270
FBXW4	chr10	103436055	103436205	ccds|CCDS31271.1,ens|ENST00000331272,ens|ENST00000389046,ens|ENST00000431477,ens|ENST00000446938,ens|ENST00000457105,ens|ENST00000489578,ref|FBXW4,ref|NM_022039	150
FBXW4	chr10	103454126	103459356	ccds|CCDS31271.1,ens|ENST00000331272,ens|ENST00000389046,ens|ENST00000431477,ens|ENST00000457105,ref|FBXW4,ref|NM_022039	5230
FGD1	chrX	54467514	54472874	ccds|CCDS14359.1,ens|ENST00000375135,ref|FGD1,ref|NM_004463	5360
FGD1	chrX	54473695	54473935	ccds|CCDS14359.1,ens|ENST00000375135,ref|FGD1,ref|NM_004463	240
FGD1	chrX	54475199	54475439	ccds|CCDS14359.1,ens|ENST00000375135,ref|FGD1,ref|NM_004463	240
FGD1	chrX	54475518	54475758	ccds|CCDS14359.1,ens|ENST00000375135,ref|FGD1,ref|NM_004463	240
FGD1	chrX	54476082	54476202	ccds|CCDS14359.1,ens|ENST00000375135,ref|FGD1,ref|NM_004463	120
FGD1	chrX	54476658	54476778	ccds|CCDS14359.1,ens|ENST00000375135,ref|FGD1,ref|NM_004463	120
FGD1	chrX	54481860	54481980	ccds|CCDS14359.1,ens|ENST00000375135,ref|FGD1,ref|NM_004463	120
FGD1	chrX	54482110	54482230	ccds|CCDS14359.1,ens|ENST00000375135,ref|FGD1,ref|NM_004463	120
FGD1	chrX	54482605	54482845	ccds|CCDS14359.1,ens|ENST00000375135,ref|FGD1,ref|NM_004463	240
FGD1	chrX	54482910	54483030	ccds|CCDS14359.1,ens|ENST00000375135,ref|FGD1,ref|NM_004463	120
FGD1	chrX	54491832	54492072	ccds|CCDS14359.1,ens|ENST00000375135,ref|FGD1,ref|NM_004463	240
FGD1	chrX	54492086	54492326	ccds|CCDS14359.1,ens|ENST00000375135,ref|FGD1,ref|NM_004463	240
FGD1	chrX	54494170	54494410	ccds|CCDS14359.1,ens|ENST00000375135,ref|FGD1,ref|NM_004463	240
FGD1	chrX	54495204	54495324	ccds|CCDS14359.1,ens|ENST00000375135,ref|FGD1,ref|NM_004463	120
FGD1	chrX	54496373	54496493	ccds|CCDS14359.1,ens|ENST00000375135,ref|FGD1,ref|NM_004463	120
FGD1	chrX	54496533	54496956	ccds|CCDS14359.1,ens|ENST00000375135,ref|FGD1,ref|NM_004463	423
FGD1	chrX	54496984	54497224	ccds|CCDS14359.1,ens|ENST00000375135,ref|FGD1,ref|NM_004463	240
FGD1	chrX	54497713	54497953	ccds|CCDS14359.1,ens|ENST00000375135,ref|FGD1,ref|NM_004463	240
FGD1	chrX	54521531	54526891	ccds|CCDS14359.1,ens|ENST00000375135,ref|FGD1,ref|NM_004463	5360
FHIT	chr3	59732939	59738059	ccds|CCDS2894.1,ens|ENST00000341848,ens|ENST00000466788,ens|ENST00000468189,ens|ENST00000476844,ens|ENST00000492590,ref|FHIT,ref|NM_001166243,ref|NM_002012	5120
FHIT	chr3	59908045	59908165	ccds|CCDS2894.1,ens|ENST00000341848,ens|ENST00000466788,ens|ENST00000468189,ens|ENST00000476844,ens|ENST00000492590,ref|FHIT,ref|NM_001166243,ref|NM_002012	120
FHIT	chr3	59997051	59997171	ccds|CCDS2894.1,ens|ENST00000341848,ens|ENST00000466788,ens|ENST00000468189,ens|ENST00000476844,ens|ENST00000492590,ref|FHIT,ref|NM_001166243,ref|NM_002012	120
FHIT	chr3	59999685	59999925	ccds|CCDS2894.1,ens|ENST00000341848,ens|ENST00000466788,ens|ENST00000468189,ens|ENST00000476844,ens|ENST00000488467,ens|ENST00000492590,ref|FHIT,ref|NM_001166243,ref|NM_002012	240
FHIT	chr3	60522583	60522703	ccds|CCDS2894.1,ens|ENST00000341848,ens|ENST00000468189,ens|ENST00000476844,ens|ENST00000488467,ens|ENST00000490952,ens|ENST00000492590,ref|FHIT,ref|NM_001166243,ref|NM_002012	120
FHIT	chr3	60898373	60903493	ens|ENST00000468189,ens|ENST00000476844,ens|ENST00000488467,ens|ENST00000490952,ens|ENST00000492590,ref|FHIT,ref|NM_001166243,ref|NM_002012	5120
FLNA	chrX	153572190	153577430	ccds|CCDS44021.1,ccds|CCDS48194.1,ens|ENST00000344736,ens|ENST00000360319,ens|ENST00000369850,ens|ENST00000369852,ens|ENST00000369854,ens|ENST00000369856,ens|ENST00000369863,ens|ENST00000420627,ens|ENST00000422373,ens|ENST00000428077,ens|ENST00000462590,ens|ENST00000490936,ens|ENST00000498411,ens|ENST00000498491,ref|FLNA,ref|NM_001110556,ref|NM_001456	5240
FLNA	chrX	153577681	153577951	ccds|CCDS44021.1,ccds|CCDS48194.1,ens|ENST00000344736,ens|ENST00000360319,ens|ENST00000369850,ens|ENST00000369852,ens|ENST00000369854,ens|ENST00000369856,ens|ENST00000369863,ens|ENST00000420627,ens|ENST00000422373,ens|ENST00000428077,ens|ENST00000462590,ens|ENST00000490936,ens|ENST00000498411,ens|ENST00000498491,ref|FLNA,ref|NM_001110556,ref|NM_001456	270
FLNA	chrX	153577975	153578245	ccds|CCDS44021.1,ccds|CCDS48194.1,ens|ENST00000344736,ens|ENST00000360319,ens|ENST00000369850,ens|ENST00000369852,ens|ENST00000369854,ens|ENST00000369856,ens|ENST00000369863,ens|ENST00000420627,ens|ENST00000422373,ens|ENST00000428077,ens|ENST00000462590,ens|ENST00000490936,ens|ENST00000498411,ens|ENST00000498491,ref|FLNA,ref|NM_001110556,ref|NM_001456	270
FLNA	chrX	153578336	153578606	ccds|CCDS44021.1,ccds|CCDS48194.1,ens|ENST00000344736,ens|ENST00000360319,ens|ENST00000369850,ens|ENST00000369852,ens|ENST00000369854,ens|ENST00000369856,ens|ENST00000369863,ens|ENST00000420627,ens|ENST00000422373,ens|ENST00000428077,ens|ENST00000462590,ens|ENST00000490936,ens|ENST00000498411,ens|ENST00000498491,ref|FLNA,ref|NM_001110556,ref|NM_001456	270
FLNA	chrX	153579192	153579462	ccds|CCDS44021.1,ccds|CCDS48194.1,ens|ENST00000344736,ens|ENST00000360319,ens|ENST00000369850,ens|ENST00000369852,ens|ENST00000369854,ens|ENST00000369856,ens|ENST00000369863,ens|ENST00000420627,ens|ENST00000422373,ens|ENST00000428077,ens|ENST00000490936,ens|ENST00000498411,ens|ENST00000498491,ref|FLNA,ref|NM_001110556,ref|NM_001456	270
FLNA	chrX	153579886	153580126	ccds|CCDS44021.1,ccds|CCDS48194.1,ens|ENST00000344736,ens|ENST00000360319,ens|ENST00000369850,ens|ENST00000369852,ens|ENST00000369854,ens|ENST00000369856,ens|ENST00000369863,ens|ENST00000420627,ens|ENST00000422373,ens|ENST00000428077,ens|ENST00000444578,ens|ENST00000490936,ens|ENST00000498411,ref|FLNA,ref|NM_001110556,ref|NM_001456ens|ENST00000474358	240
FLNA	chrX	153580170	153580440	ccds|CCDS44021.1,ccds|CCDS48194.1,ens|ENST00000344736,ens|ENST00000360319,ens|ENST00000369850,ens|ENST00000369852,ens|ENST00000369854,ens|ENST00000369856,ens|ENST00000369863,ens|ENST00000420627,ens|ENST00000422373,ens|ENST00000428077,ens|ENST00000444578,ens|ENST00000474358,ens|ENST00000490936,ens|ENST00000498411,ref|FLNA,ref|NM_001110556,ref|NM_001456	270
FLNA	chrX	153580471	153581590	ccds|CCDS44021.1,ccds|CCDS48194.1,ens|ENST00000344736,ens|ENST00000360319,ens|ENST00000369850,ens|ENST00000369852,ens|ENST00000369854,ens|ENST00000369856,ens|ENST00000369863,ens|ENST00000420627,ens|ENST00000422373,ens|ENST00000428077,ens|ENST00000444578,ens|ENST00000474358,ens|ENST00000490936,ens|ENST00000498411,ref|FLNA,ref|NM_001110556,ref|NM_001456ens|ENST00000415241,ens|ENST00000466325	1119
FLNA	chrX	153581594	153582128	ccds|CCDS44021.1,ccds|CCDS48194.1,ens|ENST00000344736,ens|ENST00000360319,ens|ENST00000369850,ens|ENST00000369852,ens|ENST00000369854,ens|ENST00000369856,ens|ENST00000369863,ens|ENST00000415241,ens|ENST00000420627,ens|ENST00000422373,ens|ENST00000428077,ens|ENST00000438732,ens|ENST00000466325,ens|ENST00000490936,ref|FLNA,ref|NM_001110556,ref|NM_001456	534
FLNA	chrX	153582196	153582859	ccds|CCDS44021.1,ccds|CCDS48194.1,ens|ENST00000344736,ens|ENST00000360319,ens|ENST00000369850,ens|ENST00000369852,ens|ENST00000369854,ens|ENST00000369856,ens|ENST00000369863,ens|ENST00000420627,ens|ENST00000422373,ens|ENST00000428077,ens|ENST00000438732,ens|ENST00000490936,ref|FLNA,ref|NM_001110556,ref|NM_001456ens|ENST00000474072	663
FLNA	chrX	153582941	153583091	ccds|CCDS44021.1,ccds|CCDS48194.1,ens|ENST00000344736,ens|ENST00000360319,ens|ENST00000369850,ens|ENST00000369852,ens|ENST00000369854,ens|ENST00000369856,ens|ENST00000369863,ens|ENST00000420627,ens|ENST00000422373,ens|ENST00000428077,ens|ENST00000438732,ens|ENST00000474072,ens|ENST00000490936,ref|FLNA,ref|NM_001110556,ref|NM_001456	150
FLNA	chrX	153583106	153583496	ccds|CCDS44021.1,ccds|CCDS48194.1,ens|ENST00000344736,ens|ENST00000360319,ens|ENST00000369850,ens|ENST00000369852,ens|ENST00000369854,ens|ENST00000369856,ens|ENST00000369863,ens|ENST00000420627,ens|ENST00000422373,ens|ENST00000428077,ens|ENST00000438732,ens|ENST00000490936,ref|FLNA,ref|NM_001110556,ref|NM_001456	390
FLNA	chrX	153585570	153585690	ccds|CCDS44021.1,ccds|CCDS48194.1,ens|ENST00000344736,ens|ENST00000360319,ens|ENST00000369850,ens|ENST00000369852,ens|ENST00000369854,ens|ENST00000369856,ens|ENST00000369863,ens|ENST00000420627,ens|ENST00000422373,ens|ENST00000428077,ens|ENST00000490936,ref|FLNA,ref|NM_001110556,ref|NM_001456	120
FLNA	chrX	153585746	153586016	ccds|CCDS44021.1,ccds|CCDS48194.1,ens|ENST00000344736,ens|ENST00000360319,ens|ENST00000369850,ens|ENST00000369852,ens|ENST00000369854,ens|ENST00000369856,ens|ENST00000369863,ens|ENST00000420627,ens|ENST00000422373,ens|ENST00000428077,ens|ENST00000490936,ref|FLNA,ref|NM_001110556,ref|NM_001456ens|ENST00000466319	270
FLNA	chrX	153586494	153586994	ccds|CCDS44021.1,ccds|CCDS48194.1,ens|ENST00000344736,ens|ENST00000360319,ens|ENST00000369850,ens|ENST00000369852,ens|ENST00000369854,ens|ENST00000369856,ens|ENST00000369863,ens|ENST00000420627,ens|ENST00000422373,ens|ENST00000428077,ens|ENST00000466319,ens|ENST00000490936,ref|FLNA,ref|NM_001110556,ref|NM_001456	500
FLNA	chrX	153587286	153589016	ccds|CCDS44021.1,ccds|CCDS48194.1,ens|ENST00000344736,ens|ENST00000360319,ens|ENST00000369850,ens|ENST00000369852,ens|ENST00000369854,ens|ENST00000369856,ens|ENST00000369863,ens|ENST00000420627,ens|ENST00000422373,ens|ENST00000428077,ens|ENST00000490936,ref|FLNA,ref|NM_001110556,ref|NM_001456	1730
FLNA	chrX	153589596	153590216	ccds|CCDS44021.1,ccds|CCDS48194.1,ens|ENST00000344736,ens|ENST00000360319,ens|ENST00000369850,ens|ENST00000369852,ens|ENST00000369854,ens|ENST00000369863,ens|ENST00000420627,ens|ENST00000422373,ens|ENST00000428077,ref|FLNA,ref|NM_001110556,ref|NM_001456	620
FLNA	chrX	153590311	153590551	ccds|CCDS44021.1,ccds|CCDS48194.1,ens|ENST00000344736,ens|ENST00000360319,ens|ENST00000369850,ens|ENST00000369852,ens|ENST00000369854,ens|ENST00000369863,ens|ENST00000420627,ens|ENST00000422373,ens|ENST00000428077,ref|FLNA,ref|NM_001110556,ref|NM_001456	240
FLNA	chrX	153590564	153591210	ccds|CCDS44021.1,ccds|CCDS48194.1,ens|ENST00000344736,ens|ENST00000360319,ens|ENST00000369850,ens|ENST00000369852,ens|ENST00000369854,ens|ENST00000369863,ens|ENST00000420627,ens|ENST00000422373,ens|ENST00000428077,ref|FLNA,ref|NM_001110556,ref|NM_001456	646
FLNA	chrX	153592341	153592581	ccds|CCDS44021.1,ccds|CCDS48194.1,ens|ENST00000344736,ens|ENST00000360319,ens|ENST00000369850,ens|ENST00000369852,ens|ENST00000369854,ens|ENST00000369863,ens|ENST00000420627,ens|ENST00000422373,ens|ENST00000428077,ref|FLNA,ref|NM_001110556,ref|NM_001456	240
FLNA	chrX	153592593	153592743	ccds|CCDS44021.1,ccds|CCDS48194.1,ens|ENST00000344736,ens|ENST00000360319,ens|ENST00000369850,ens|ENST00000369852,ens|ENST00000369854,ens|ENST00000369863,ens|ENST00000420627,ens|ENST00000422373,ens|ENST00000428077,ref|FLNA,ref|NM_001110556,ref|NM_001456	150
FLNA	chrX	153592870	153593376	ccds|CCDS44021.1,ccds|CCDS48194.1,ens|ENST00000344736,ens|ENST00000360319,ens|ENST00000369850,ens|ENST00000369852,ens|ENST00000369854,ens|ENST00000369863,ens|ENST00000420627,ens|ENST00000422373,ens|ENST00000428077,ref|FLNA,ref|NM_001110556,ref|NM_001456ens|ENST00000465144	506
FLNA	chrX	153593415	153593905	ccds|CCDS44021.1,ccds|CCDS48194.1,ens|ENST00000344736,ens|ENST00000360319,ens|ENST00000369850,ens|ENST00000369852,ens|ENST00000369854,ens|ENST00000369863,ens|ENST00000420627,ens|ENST00000422373,ens|ENST00000428077,ens|ENST00000465144,ref|FLNA,ref|NM_001110556,ref|NM_001456	490
FLNA	chrX	153594341	153594876	ccds|CCDS44021.1,ccds|CCDS48194.1,ens|ENST00000344736,ens|ENST00000360319,ens|ENST00000369850,ens|ENST00000369852,ens|ENST00000369854,ens|ENST00000369863,ens|ENST00000420627,ens|ENST00000422373,ens|ENST00000428077,ref|FLNA,ref|NM_001110556,ref|NM_001456	535
FLNA	chrX	153594878	153595278	ccds|CCDS44021.1,ccds|CCDS48194.1,ens|ENST00000344736,ens|ENST00000360319,ens|ENST00000369850,ens|ENST00000369852,ens|ENST00000369854,ens|ENST00000369863,ens|ENST00000420627,ens|ENST00000422373,ens|ENST00000428077,ref|FLNA,ref|NM_001110556,ref|NM_001456	400
FLNA	chrX	153595688	153595958	ccds|CCDS44021.1,ccds|CCDS48194.1,ens|ENST00000344736,ens|ENST00000360319,ens|ENST00000369850,ens|ENST00000369852,ens|ENST00000369854,ens|ENST00000369863,ens|ENST00000420627,ens|ENST00000422373,ens|ENST00000428077,ref|FLNA,ref|NM_001110556,ref|NM_001456	270
FLNA	chrX	153595967	153596117	ccds|CCDS44021.1,ccds|CCDS48194.1,ens|ENST00000344736,ens|ENST00000360319,ens|ENST00000369850,ens|ENST00000369852,ens|ENST00000369854,ens|ENST00000369863,ens|ENST00000420627,ens|ENST00000422373,ens|ENST00000428077,ref|FLNA,ref|NM_001110556,ref|NM_001456	150
FLNA	chrX	153596123	153596513	ccds|CCDS44021.1,ccds|CCDS48194.1,ens|ENST00000344736,ens|ENST00000360319,ens|ENST00000369850,ens|ENST00000369852,ens|ENST00000369854,ens|ENST00000369863,ens|ENST00000420627,ens|ENST00000422373,ens|ENST00000428077,ref|FLNA,ref|NM_001110556,ref|NM_001456	390
FLNA	chrX	153599306	153604666	ccds|CCDS44021.1,ccds|CCDS48194.1,ens|ENST00000344736,ens|ENST00000360319,ens|ENST00000369850,ens|ENST00000369852,ens|ENST00000369854,ens|ENST00000369863,ens|ENST00000420627,ens|ENST00000422373,ens|ENST00000428077,ref|FLNA,ref|NM_001110556,ref|NM_001456	5360
FMR1	chrX	146988662	146993782	ccds|CCDS14682.1,ens|ENST00000218200,ens|ENST00000334557,ens|ENST00000370470,ens|ENST00000370471,ens|ENST00000370475,ens|ENST00000370477,ens|ENST00000433064,ens|ENST00000439526,ens|ENST00000440235,ens|ENST00000495717,ref|ASFMR1,ref|FMR1,ref|NM_001185075,ref|NM_001185076,ref|NM_001185081,ref|NM_001185082,ref|NM_002024,ref|NR_024499,ref|NR_024500,ref|NR_024501,ref|NR_024502,ref|NR_024503,ref|NR_033…	5120
FMR1	chrX	147003386	147003536	ccds|CCDS14682.1,ens|ENST00000218200,ens|ENST00000334557,ens|ENST00000370470,ens|ENST00000370471,ens|ENST00000370475,ens|ENST00000370477,ens|ENST00000433064,ens|ENST00000439526,ens|ENST00000440235,ens|ENST00000495717,ref|ASFMR1,ref|FMR1,ref|NM_001185075,ref|NM_001185076,ref|NM_001185081,ref|NM_001185082,ref|NM_002024,ref|NR_024499,ref|NR_024500,ref|NR_024501,ref|NR_024502,ref|NR_024503,ref|NR_033…	150
FMR1	chrX	147007014	147007164	ccds|CCDS14682.1,ens|ENST00000218200,ens|ENST00000334557,ens|ENST00000370470,ens|ENST00000370471,ens|ENST00000370475,ens|ENST00000370477,ens|ENST00000439526,ens|ENST00000440235,ens|ENST00000495717,ref|FMR1,ref|NM_001185075,ref|NM_001185076,ref|NM_001185081,ref|NM_001185082,ref|NM_002024,ref|NR_033699,ref|NR_033700	150
FMR1	chrX	147009785	147009935	ccds|CCDS14682.1,ens|ENST00000218200,ens|ENST00000334557,ens|ENST00000370470,ens|ENST00000370471,ens|ENST00000370475,ens|ENST00000370477,ens|ENST00000439526,ens|ENST00000440235,ens|ENST00000495717,ref|FMR1,ref|NM_001185075,ref|NM_001185076,ref|NM_001185081,ref|NM_001185082,ref|NM_002024,ref|NR_033699,ref|NR_033700	150
FMR1	chrX	147010130	147010370	ccds|CCDS14682.1,ens|ENST00000218200,ens|ENST00000334557,ens|ENST00000370470,ens|ENST00000370471,ens|ENST00000370475,ens|ENST00000370477,ens|ENST00000439526,ens|ENST00000440235,ens|ENST00000495717,ref|FMR1,ref|NM_001185075,ref|NM_001185076,ref|NM_001185081,ref|NM_001185082,ref|NM_002024,ref|NR_033699,ref|NR_033700	240
FMR1	chrX	147011432	147011582	ccds|CCDS14682.1,ens|ENST00000218200,ens|ENST00000334557,ens|ENST00000370470,ens|ENST00000370471,ens|ENST00000370475,ens|ENST00000370477,ens|ENST00000439526,ens|ENST00000440235,ens|ENST00000495717,ref|FMR1,ref|NM_001185075,ref|NM_001185076,ref|NM_001185081,ref|NM_001185082,ref|NM_002024,ref|NR_033699,ref|NR_033700	150
FMR1	chrX	147011584	147011824	ccds|CCDS14682.1,ens|ENST00000218200,ens|ENST00000334557,ens|ENST00000370470,ens|ENST00000370471,ens|ENST00000370475,ens|ENST00000370477,ens|ENST00000439526,ens|ENST00000440235,ens|ENST00000495717,ref|FMR1,ref|NM_001185075,ref|NM_001185076,ref|NM_001185081,ref|NM_001185082,ref|NM_002024,ref|NR_033699,ref|NR_033700	240
FMR1	chrX	147013908	147014148	ccds|CCDS14682.1,ens|ENST00000218200,ens|ENST00000334557,ens|ENST00000370470,ens|ENST00000370471,ens|ENST00000370475,ens|ENST00000370477,ens|ENST00000439526,ens|ENST00000440235,ens|ENST00000475038,ens|ENST00000495717,ref|FMR1,ref|NM_001185075,ref|NM_001185076,ref|NM_001185081,ref|NM_001185082,ref|NM_002024,ref|NR_033699,ref|NR_033700	240
FMR1	chrX	147014152	147014302	ccds|CCDS14682.1,ens|ENST00000218200,ens|ENST00000334557,ens|ENST00000370470,ens|ENST00000370471,ens|ENST00000370475,ens|ENST00000370477,ens|ENST00000439526,ens|ENST00000440235,ens|ENST00000475038,ens|ENST00000495717,ref|FMR1,ref|NM_001185075,ref|NM_001185076,ref|NM_001185081,ref|NM_001185082,ref|NM_002024,ref|NR_033699,ref|NR_033700	150
FMR1	chrX	147014866	147014986	ccds|CCDS14682.1,ens|ENST00000218200,ens|ENST00000334557,ens|ENST00000370470,ens|ENST00000370471,ens|ENST00000370475,ens|ENST00000370477,ens|ENST00000439526,ens|ENST00000440235,ens|ENST00000475038,ref|FMR1,ref|NM_001185075,ref|NM_001185076,ref|NM_001185081,ref|NM_001185082,ref|NM_002024,ref|NR_033699,ref|NR_033700	120
FMR1	chrX	147018017	147018167	ccds|CCDS14682.1,ens|ENST00000218200,ens|ENST00000370470,ens|ENST00000370471,ens|ENST00000370475,ens|ENST00000370477,ens|ENST00000439526,ens|ENST00000440235,ens|ENST00000475038,ref|FMR1,ref|NM_001185075,ref|NM_001185076,ref|NM_001185081,ref|NM_001185082,ref|NM_002024,ref|NR_033699,ref|NR_033700	150
FMR1	chrX	147018931	147019171	ccds|CCDS14682.1,ens|ENST00000218200,ens|ENST00000370470,ens|ENST00000370471,ens|ENST00000370475,ens|ENST00000370477,ens|ENST00000439526,ens|ENST00000440235,ens|ENST00000475038,ref|FMR1,ref|NM_001185075,ref|NM_001185076,ref|NM_001185081,ref|NM_001185082,ref|NM_002024,ref|NR_033699,ref|NR_033700	240
FMR1	chrX	147019558	147019708	ccds|CCDS14682.1,ens|ENST00000218200,ens|ENST00000370470,ens|ENST00000370471,ens|ENST00000370475,ens|ENST00000370477,ens|ENST00000439526,ens|ENST00000440235,ens|ENST00000475038,ref|FMR1,ref|NM_001185075,ref|NM_001185076,ref|NM_001185081,ref|NM_001185082,ref|NM_002024,ref|NR_033699,ref|NR_033700	150
FMR1	chrX	147022047	147022197	ccds|CCDS14682.1,ens|ENST00000218200,ens|ENST00000370470,ens|ENST00000370471,ens|ENST00000370475,ens|ENST00000370477,ens|ENST00000439526,ens|ENST00000440235,ens|ENST00000475038,ens|ENST00000492846,ref|FMR1,ref|NM_001185075,ref|NM_001185076,ref|NM_001185081,ref|NM_001185082,ref|NM_002024,ref|NR_033699,ref|NR_033700	150
FMR1	chrX	147024628	147024868	ccds|CCDS14682.1,ens|ENST00000218200,ens|ENST00000370470,ens|ENST00000370471,ens|ENST00000370475,ens|ENST00000370477,ens|ENST00000439526,ens|ENST00000440235,ens|ENST00000492846,ref|FMR1,ref|NM_001185075,ref|NM_001185076,ref|NM_001185081,ref|NM_001185082,ref|NM_002024,ref|NR_033699,ref|NR_033700ens|ENST00000463120	240
FMR1	chrX	147026332	147026518	ccds|CCDS14682.1,ens|ENST00000218200,ens|ENST00000370470,ens|ENST00000370471,ens|ENST00000370475,ens|ENST00000370477,ens|ENST00000439526,ens|ENST00000440235,ens|ENST00000463120,ens|ENST00000478848,ref|FMR1,ref|NM_001185075,ref|NM_001185076,ref|NM_001185081,ref|NM_001185082,ref|NM_002024,ref|NR_033699,ref|NR_033700	186
FMR1	chrX	147027004	147027154	ccds|CCDS14682.1,ens|ENST00000218200,ens|ENST00000370470,ens|ENST00000370471,ens|ENST00000370475,ens|ENST00000370477,ens|ENST00000439526,ens|ENST00000440235,ens|ENST00000463120,ens|ENST00000478848,ref|FMR1,ref|NM_001185075,ref|NM_001185076,ref|NM_001185081,ref|NM_001185082,ref|NM_002024,ref|NR_033699,ref|NR_033700	150
FMR1	chrX	147030133	147035403	ccds|CCDS14682.1,ens|ENST00000218200,ens|ENST00000370470,ens|ENST00000370471,ens|ENST00000370475,ens|ENST00000370477,ens|ENST00000439526,ens|ENST00000440235,ref|FMR1,ref|NM_001185075,ref|NM_001185076,ref|NM_001185081,ref|NM_001185082,ref|NM_002024,ref|NR_033699,ref|NR_033700	5270
FOXC1	chr6	1605636	1610756	ccds|CCDS4473.1,ens|ENST00000380874,ens|ENST00000502232,ref|FOXC1,ref|NM_001453	5120
FOXC1	chr6	1610788	1611257	ccds|CCDS4473.1,ens|ENST00000380874,ens|ENST00000502232,ref|FOXC1,ref|NM_001453	469
FOXC1	chr6	1611363	1611547	ccds|CCDS4473.1,ens|ENST00000380874,ens|ENST00000502232,ref|FOXC1,ref|NM_001453	184
FOXC1	chr6	1611587	1611801	ccds|CCDS4473.1,ens|ENST00000380874,ens|ENST00000502232,ref|FOXC1,ref|NM_001453	214
FOXC1	chr6	1612252	1617372	ccds|CCDS4473.1,ens|ENST00000380874,ens|ENST00000502232,ref|FOXC1,ref|NM_001453	5120
FOXG1	chr14	29231477	29236597	ccds|CCDS9636.1,ens|ENST00000313071,ens|ENST00000382535,ref|FOXG1,ref|NM_005249	5120
FOXG1	chr14	29236980	29242963	ccds|CCDS9636.1,ens|ENST00000313071,ens|ENST00000382535,ref|FOXG1,ref|NM_005249	5983
FOXL2	chr3	138659372	138664553	ccds|CCDS3105.1,ens|ENST00000330315,ref|FOXL2,ref|NM_023067	5181
FOXL2	chr3	138664727	138664860	ccds|CCDS3105.1,ens|ENST00000330315,ref|FOXL2,ref|NM_023067	133
FOXL2	chr3	138665064	138670569	ccds|CCDS3105.1,ens|ENST00000330315,ref|FOXL2,ref|NM_023067	5505
FOXP2	chr7	114061500	114066770	ccds|CCDS43635.1,ccds|CCDS5760.1,ens|ENST00000324462,ens|ENST00000350908,ens|ENST00000360232,ens|ENST00000378237,ens|ENST00000390668,ens|ENST00000393489,ens|ENST00000393491,ens|ENST00000393494,ens|ENST00000393495,ens|ENST00000393498,ens|ENST00000393500,ens|ENST00000403100,ens|ENST00000403559,ens|ENST00000403611,ens|ENST00000408937,ens|ENST00000412402,ens|ENST00000440349,ens|ENST00000441290,ens|EN…	5270
FOXP2	chr7	114066914	114067090	ccds|CCDS43635.1,ccds|CCDS5760.1,ens|ENST00000324462,ens|ENST00000350908,ens|ENST00000360232,ens|ENST00000378237,ens|ENST00000390668,ens|ENST00000393489,ens|ENST00000393491,ens|ENST00000393494,ens|ENST00000393495,ens|ENST00000393498,ens|ENST00000393500,ens|ENST00000403100,ens|ENST00000403559,ens|ENST00000403611,ens|ENST00000408937,ens|ENST00000412402,ens|ENST00000440349,ens|ENST00000441290,ens|EN…	176
FOXP2	chr7	114138908	114139028	ccds|CCDS43635.1,ccds|CCDS5760.1,ens|ENST00000324462,ens|ENST00000350908,ens|ENST00000360232,ens|ENST00000378237,ens|ENST00000390668,ens|ENST00000393489,ens|ENST00000393491,ens|ENST00000393494,ens|ENST00000393495,ens|ENST00000393498,ens|ENST00000393500,ens|ENST00000403100,ens|ENST00000403559,ens|ENST00000403611,ens|ENST00000408937,ens|ENST00000412402,ens|ENST00000440349,ens|ENST00000441290,ens|EN…	120
FOXP2	chr7	114174626	114174776	ccds|CCDS43635.1,ccds|CCDS5760.1,ens|ENST00000324462,ens|ENST00000350908,ens|ENST00000360232,ens|ENST00000378237,ens|ENST00000390668,ens|ENST00000393489,ens|ENST00000393491,ens|ENST00000393494,ens|ENST00000393495,ens|ENST00000393498,ens|ENST00000393500,ens|ENST00000403100,ens|ENST00000403559,ens|ENST00000403611,ens|ENST00000408937,ens|ENST00000412402,ens|ENST00000440349,ens|ENST00000441290,ens|EN…	150
FOXP2	chr7	114175554	114175674	ccds|CCDS43635.1,ccds|CCDS5760.1,ens|ENST00000324462,ens|ENST00000350908,ens|ENST00000360232,ens|ENST00000378237,ens|ENST00000390668,ens|ENST00000393489,ens|ENST00000393491,ens|ENST00000393494,ens|ENST00000393495,ens|ENST00000393498,ens|ENST00000393500,ens|ENST00000403100,ens|ENST00000403559,ens|ENST00000403611,ens|ENST00000408937,ens|ENST00000412402,ens|ENST00000440349,ens|ENST00000441290,ens|EN…	120
FOXP2	chr7	114210838	114210958	ccds|CCDS43635.1,ccds|CCDS5760.1,ens|ENST00000324462,ens|ENST00000350908,ens|ENST00000360232,ens|ENST00000378237,ens|ENST00000390668,ens|ENST00000393489,ens|ENST00000393491,ens|ENST00000393494,ens|ENST00000393495,ens|ENST00000393498,ens|ENST00000393500,ens|ENST00000403100,ens|ENST00000403559,ens|ENST00000403611,ens|ENST00000408937,ens|ENST00000412402,ens|ENST00000440349,ens|ENST00000441290,ens|EN…	120
FOXP2	chr7	114268543	114268783	ccds|CCDS43635.1,ccds|CCDS5760.1,ccds|CCDS5761.1,ens|ENST00000324462,ens|ENST00000350908,ens|ENST00000360232,ens|ENST00000378237,ens|ENST00000390668,ens|ENST00000393489,ens|ENST00000393491,ens|ENST00000393494,ens|ENST00000393495,ens|ENST00000393498,ens|ENST00000393500,ens|ENST00000403100,ens|ENST00000403559,ens|ENST00000403611,ens|ENST00000408937,ens|ENST00000412402,ens|ENST00000440349,ens|ENST00…	240
FOXP2	chr7	114269611	114269731	ccds|CCDS43635.1,ccds|CCDS5760.1,ccds|CCDS5761.1,ens|ENST00000324462,ens|ENST00000350908,ens|ENST00000360232,ens|ENST00000378237,ens|ENST00000390668,ens|ENST00000393489,ens|ENST00000393491,ens|ENST00000393494,ens|ENST00000393495,ens|ENST00000393498,ens|ENST00000393500,ens|ENST00000403100,ens|ENST00000403559,ens|ENST00000408937,ens|ENST00000412402,ens|ENST00000440349,ens|ENST00000441290,ens|ENST00…	120
FOXP2	chr7	114269764	114269914	ccds|CCDS43635.1,ccds|CCDS5760.1,ccds|CCDS5761.1,ens|ENST00000324462,ens|ENST00000350908,ens|ENST00000360232,ens|ENST00000378237,ens|ENST00000390668,ens|ENST00000393489,ens|ENST00000393491,ens|ENST00000393494,ens|ENST00000393495,ens|ENST00000393498,ens|ENST00000393500,ens|ENST00000403100,ens|ENST00000403559,ens|ENST00000408937,ens|ENST00000412402,ens|ENST00000440349,ens|ENST00000441290,ens|ENST00…	150
FOXP2	chr7	114270038	114270158	ccds|CCDS43635.1,ccds|CCDS5760.1,ccds|CCDS5761.1,ens|ENST00000324462,ens|ENST00000350908,ens|ENST00000360232,ens|ENST00000378237,ens|ENST00000390668,ens|ENST00000393489,ens|ENST00000393491,ens|ENST00000393494,ens|ENST00000393495,ens|ENST00000393498,ens|ENST00000393500,ens|ENST00000403100,ens|ENST00000403559,ens|ENST00000408937,ens|ENST00000412402,ens|ENST00000440349,ens|ENST00000441290,ens|ENST00…	120
FOXP2	chr7	114271458	114271578	ccds|CCDS43635.1,ccds|CCDS5760.1,ccds|CCDS5761.1,ens|ENST00000324462,ens|ENST00000350908,ens|ENST00000360232,ens|ENST00000378237,ens|ENST00000390668,ens|ENST00000393489,ens|ENST00000393491,ens|ENST00000393494,ens|ENST00000393495,ens|ENST00000393498,ens|ENST00000393500,ens|ENST00000403100,ens|ENST00000403559,ens|ENST00000408937,ens|ENST00000412402,ens|ENST00000440349,ens|ENST00000441290,ens|ENST00…	120
FOXP2	chr7	114271686	114271806	ccds|CCDS43635.1,ccds|CCDS5760.1,ccds|CCDS5761.1,ens|ENST00000350908,ens|ENST00000360232,ens|ENST00000378237,ens|ENST00000390668,ens|ENST00000393489,ens|ENST00000393491,ens|ENST00000393494,ens|ENST00000393495,ens|ENST00000393498,ens|ENST00000393500,ens|ENST00000403100,ens|ENST00000403559,ens|ENST00000408937,ens|ENST00000412402,ens|ENST00000441290,ens|ENST00000452963,ref|FOXP2,ref|NM_001172766,ref…	120
FOXP2	chr7	114282451	114282691	ccds|CCDS43635.1,ccds|CCDS5760.1,ccds|CCDS5761.1,ens|ENST00000350908,ens|ENST00000360232,ens|ENST00000378237,ens|ENST00000390668,ens|ENST00000393489,ens|ENST00000393491,ens|ENST00000393494,ens|ENST00000393495,ens|ENST00000393498,ens|ENST00000393500,ens|ENST00000403100,ens|ENST00000403559,ens|ENST00000408937,ens|ENST00000412402,ens|ENST00000441290,ref|FOXP2,ref|NM_001172766,ref|NM_001172767,ref|NM…	240
FOXP2	chr7	114284731	114284851	ccds|CCDS43635.1,ccds|CCDS5760.1,ccds|CCDS5761.1,ens|ENST00000350908,ens|ENST00000360232,ens|ENST00000378237,ens|ENST00000390668,ens|ENST00000393489,ens|ENST00000393491,ens|ENST00000393494,ens|ENST00000393498,ens|ENST00000393500,ens|ENST00000403100,ens|ENST00000403559,ens|ENST00000408937,ens|ENST00000412402,ens|ENST00000441290,ref|FOXP2,ref|NM_001172766,ref|NM_001172767,ref|NM_001172777,ref|NM_01…	120
FOXP2	chr7	114292211	114292361	ccds|CCDS43635.1,ccds|CCDS5760.1,ccds|CCDS5761.1,ens|ENST00000350908,ens|ENST00000360232,ens|ENST00000390668,ens|ENST00000393489,ens|ENST00000393491,ens|ENST00000393494,ens|ENST00000393498,ens|ENST00000393500,ens|ENST00000403100,ens|ENST00000403559,ens|ENST00000408937,ens|ENST00000412402,ens|ENST00000441290,ref|FOXP2,ref|NM_001172766,ref|NM_001172767,ref|NM_001172777,ref|NM_014491,ref|NM_148898,r…	150
FOXP2	chr7	114293918	114294158	ccds|CCDS43635.1,ccds|CCDS5760.1,ccds|CCDS5761.1,ens|ENST00000350908,ens|ENST00000360232,ens|ENST00000390668,ens|ENST00000393489,ens|ENST00000393491,ens|ENST00000393494,ens|ENST00000393498,ens|ENST00000393500,ens|ENST00000403100,ens|ENST00000403559,ens|ENST00000408937,ens|ENST00000412402,ens|ENST00000441290,ref|FOXP2,ref|NM_001172766,ref|NM_001172767,ref|NM_001172777,ref|NM_014491,ref|NM_148898,r…	240
FOXP2	chr7	114296428	114296668	ccds|CCDS43635.1,ccds|CCDS5760.1,ccds|CCDS5761.1,ens|ENST00000350908,ens|ENST00000393489,ens|ENST00000393491,ens|ENST00000393494,ens|ENST00000393498,ens|ENST00000393500,ens|ENST00000403100,ens|ENST00000403559,ens|ENST00000408937,ens|ENST00000412402,ens|ENST00000441290,ref|FOXP2,ref|NM_001172766,ref|NM_001172777,ref|NM_014491,ref|NM_148898,ref|NM_148899,ref|NM_148900	240
FOXP2	chr7	114298101	114298341	ccds|CCDS43635.1,ccds|CCDS5760.1,ccds|CCDS5761.1,ens|ENST00000350908,ens|ENST00000393489,ens|ENST00000393491,ens|ENST00000393494,ens|ENST00000393498,ens|ENST00000393500,ens|ENST00000403559,ens|ENST00000408937,ens|ENST00000412402,ens|ENST00000441290,ref|FOXP2,ref|NM_001172766,ref|NM_001172777,ref|NM_014491,ref|NM_148898,ref|NM_148899,ref|NM_148900	240
FOXP2	chr7	114299388	114299508	ccds|CCDS43635.1,ccds|CCDS5760.1,ccds|CCDS5761.1,ens|ENST00000350908,ens|ENST00000393489,ens|ENST00000393491,ens|ENST00000393494,ens|ENST00000393498,ens|ENST00000393500,ens|ENST00000403559,ens|ENST00000408937,ens|ENST00000412402,ens|ENST00000441290,ref|FOXP2,ref|NM_001172766,ref|NM_001172777,ref|NM_014491,ref|NM_148898,ref|NM_148899,ref|NM_148900	120
FOXP2	chr7	114299617	114299737	ccds|CCDS43635.1,ccds|CCDS5760.1,ccds|CCDS5761.1,ens|ENST00000350908,ens|ENST00000393489,ens|ENST00000393491,ens|ENST00000393494,ens|ENST00000393498,ens|ENST00000393500,ens|ENST00000403559,ens|ENST00000408937,ens|ENST00000412402,ens|ENST00000441290,ref|FOXP2,ref|NM_001172766,ref|NM_001172777,ref|NM_014491,ref|NM_148898,ref|NM_148899,ref|NM_148900	120
FOXP2	chr7	114302060	114302300	ccds|CCDS43635.1,ccds|CCDS5760.1,ccds|CCDS5761.1,ens|ENST00000350908,ens|ENST00000393489,ens|ENST00000393491,ens|ENST00000393494,ens|ENST00000393498,ens|ENST00000393500,ens|ENST00000403559,ens|ENST00000408937,ens|ENST00000412402,ens|ENST00000441290,ref|FOXP2,ref|NM_001172766,ref|NM_001172777,ref|NM_014491,ref|NM_148898,ref|NM_148899,ref|NM_148900	240
FOXP2	chr7	114303479	114303599	ccds|CCDS43635.1,ccds|CCDS5760.1,ccds|CCDS5761.1,ens|ENST00000350908,ens|ENST00000393489,ens|ENST00000393491,ens|ENST00000393494,ens|ENST00000393498,ens|ENST00000393500,ens|ENST00000403559,ens|ENST00000408937,ens|ENST00000412402,ens|ENST00000441290,ref|FOXP2,ref|NM_001172766,ref|NM_001172777,ref|NM_014491,ref|NM_148898,ref|NM_148899,ref|NM_148900	120
FOXP2	chr7	114304259	114304529	ccds|CCDS43635.1,ccds|CCDS5760.1,ccds|CCDS5761.1,ens|ENST00000350908,ens|ENST00000393489,ens|ENST00000393491,ens|ENST00000393494,ens|ENST00000393498,ens|ENST00000393500,ens|ENST00000403559,ens|ENST00000408937,ens|ENST00000412402,ens|ENST00000441290,ref|FOXP2,ref|NM_001172766,ref|NM_001172777,ref|NM_014491,ref|NM_148898,ref|NM_148899,ref|NM_148900	270
FOXP2	chr7	114329788	114335028	ccds|CCDS43635.1,ccds|CCDS5760.1,ccds|CCDS5761.1,ens|ENST00000350908,ens|ENST00000393489,ens|ENST00000393491,ens|ENST00000393494,ens|ENST00000393498,ens|ENST00000393500,ens|ENST00000403559,ens|ENST00000408937,ens|ENST00000412402,ens|ENST00000441290,ref|FOXP2,ref|NM_001172766,ref|NM_001172777,ref|NM_014491,ref|NM_148898,ref|NM_148899,ref|NM_148900	5240
FTSJ1	chrX	48331375	48336615	ccds|CCDS14294.1,ccds|CCDS14295.1,ens|ENST00000019019,ens|ENST00000348411,ens|ENST00000396894,ens|ENST00000456787,ens|ENST00000473235,ens|ENST00000485486,ens|ENST00000487353,ens|ENST00000492562,ref|FTSJ1,ref|NM_012280,ref|NM_177434,ref|NM_177439	5240
FTSJ1	chrX	48336811	48336931	ccds|CCDS14294.1,ccds|CCDS14295.1,ens|ENST00000019019,ens|ENST00000348411,ens|ENST00000396894,ens|ENST00000456787,ens|ENST00000473235,ens|ENST00000485486,ens|ENST00000487353,ens|ENST00000492562,ref|FTSJ1,ref|NM_012280,ref|NM_177434,ref|NM_177439	120
FTSJ1	chrX	48336989	48337109	ccds|CCDS14294.1,ccds|CCDS14295.1,ens|ENST00000019019,ens|ENST00000348411,ens|ENST00000396894,ens|ENST00000456787,ens|ENST00000473235,ens|ENST00000485486,ens|ENST00000487353,ens|ENST00000490202,ens|ENST00000492562,ref|FTSJ1,ref|NM_012280,ref|NM_177434,ref|NM_177439	120
FTSJ1	chrX	48337404	48337524	ccds|CCDS14294.1,ccds|CCDS14295.1,ens|ENST00000019019,ens|ENST00000348411,ens|ENST00000396894,ens|ENST00000456787,ens|ENST00000473235,ens|ENST00000485486,ens|ENST00000487353,ens|ENST00000490202,ens|ENST00000492562,ens|ENST00000496365,ref|FTSJ1,ref|NM_012280,ref|NM_177434,ref|NM_177439	120
FTSJ1	chrX	48339504	48339624	ccds|CCDS14294.1,ccds|CCDS14295.1,ens|ENST00000019019,ens|ENST00000348411,ens|ENST00000396894,ens|ENST00000456787,ens|ENST00000466371,ens|ENST00000473235,ens|ENST00000490202,ens|ENST00000492562,ens|ENST00000496365,ref|FTSJ1,ref|NM_012280,ref|NM_177434,ref|NM_177439	120
FTSJ1	chrX	48339643	48339763	ccds|CCDS14294.1,ccds|CCDS14295.1,ens|ENST00000019019,ens|ENST00000348411,ens|ENST00000396894,ens|ENST00000456787,ens|ENST00000466371,ens|ENST00000473235,ens|ENST00000490202,ens|ENST00000492562,ens|ENST00000496365,ref|FTSJ1,ref|NM_012280,ref|NM_177434,ref|NM_177439	120
FTSJ1	chrX	48339804	48339924	ccds|CCDS14294.1,ccds|CCDS14295.1,ens|ENST00000019019,ens|ENST00000348411,ens|ENST00000396894,ens|ENST00000456787,ens|ENST00000466371,ens|ENST00000467954,ens|ENST00000473235,ens|ENST00000475806,ens|ENST00000490202,ens|ENST00000492562,ens|ENST00000496365,ref|FTSJ1,ref|NM_012280,ref|NM_177434,ref|NM_177439	120
FTSJ1	chrX	48340001	48340121	ccds|CCDS14294.1,ccds|CCDS14295.1,ens|ENST00000019019,ens|ENST00000348411,ens|ENST00000396894,ens|ENST00000456787,ens|ENST00000466371,ens|ENST00000467954,ens|ENST00000473235,ens|ENST00000475806,ens|ENST00000489599,ens|ENST00000490202,ens|ENST00000492562,ens|ENST00000496365,ref|FTSJ1,ref|NM_012280,ref|NM_177434,ref|NM_177439	120
FTSJ1	chrX	48340782	48340902	ccds|CCDS14294.1,ccds|CCDS14295.1,ens|ENST00000019019,ens|ENST00000348411,ens|ENST00000396894,ens|ENST00000456787,ens|ENST00000466371,ens|ENST00000467954,ens|ENST00000473235,ens|ENST00000475806,ens|ENST00000489599,ens|ENST00000490202,ens|ENST00000492562,ens|ENST00000496365,ref|FTSJ1,ref|NM_012280,ref|NM_177434,ref|NM_177439	120
FTSJ1	chrX	48340963	48341203	ccds|CCDS14294.1,ccds|CCDS14295.1,ens|ENST00000019019,ens|ENST00000348411,ens|ENST00000396894,ens|ENST00000456787,ens|ENST00000466371,ens|ENST00000467954,ens|ENST00000473235,ens|ENST00000475806,ens|ENST00000489599,ens|ENST00000490202,ens|ENST00000496365,ref|FTSJ1,ref|NM_012280,ref|NM_177434,ref|NM_177439	240
FTSJ1	chrX	48341329	48346449	ccds|CCDS14294.1,ccds|CCDS14295.1,ens|ENST00000019019,ens|ENST00000348411,ens|ENST00000396894,ens|ENST00000456787,ens|ENST00000466371,ens|ENST00000467954,ens|ENST00000475806,ens|ENST00000489599,ens|ENST00000490202,ens|ENST00000496365,ref|FTSJ1,ref|NM_012280,ref|NM_177434,ref|NM_177439	5120
GABRA5	chr15	27109378	27114498	ccds|CCDS45194.1,ens|ENST00000335625,ens|ENST00000400081,ref|GABRA5,ref|NM_000810,ref|NM_001165037	5120
GABRA5	chr15	27125933	27126176	ccds|CCDS45194.1,ens|ENST00000335625,ens|ENST00000400081,ref|GABRA5,ref|NM_000810,ref|NM_001165037,ens|ENST00000355395	243
GABRA5	chr15	27128235	27128406	ccds|CCDS45194.1,ens|ENST00000335625,ens|ENST00000355395,ens|ENST00000400081,ref|GABRA5,ref|NM_000810,ref|NM_001165037	171
GABRA5	chr15	27128470	27128707	ccds|CCDS45194.1,ens|ENST00000335625,ens|ENST00000355395,ens|ENST00000400081,ref|GABRA5,ref|NM_000810,ref|NM_001165037	237
GABRA5	chr15	27159930	27160050	ccds|CCDS45194.1,ens|ENST00000335625,ens|ENST00000355395,ens|ENST00000400081,ref|GABRA5,ref|NM_000810,ref|NM_001165037	120
GABRA5	chr15	27182283	27182523	ccds|CCDS45194.1,ens|ENST00000335625,ens|ENST00000355395,ens|ENST00000400081,ref|GABRA5,ref|NM_000810,ref|NM_001165037	240
GABRA5	chr15	27184345	27184599	ccds|CCDS45194.1,ens|ENST00000335625,ens|ENST00000355395,ens|ENST00000400081,ref|GABRA5,ref|NM_000810,ref|NM_001165037	254
GABRA5	chr15	27185018	27185267	ccds|CCDS45194.1,ens|ENST00000335625,ens|ENST00000355395,ens|ENST00000400081,ref|GABRA5,ref|NM_000810,ref|NM_001165037	249
GABRA5	chr15	27188347	27188587	ccds|CCDS45194.1,ens|ENST00000335625,ens|ENST00000355395,ens|ENST00000400081,ref|GABRA5,ref|NM_000810,ref|NM_001165037	240
GABRA5	chr15	27193050	27198410	ccds|CCDS45194.1,ens|ENST00000335625,ens|ENST00000355395,ens|ENST00000400081,ref|GABRA5,ref|NM_000810,ref|NM_001165037	5360
GABRB3	chr15	26787930	26793290	ccds|CCDS10018.1,ccds|CCDS10019.1,ens|ENST00000299267,ens|ENST00000311550,ref|GABRB3,ref|NM_000814,ref|NM_021912	5360
GABRB3	chr15	26805990	26806380	ccds|CCDS10018.1,ccds|CCDS10019.1,ens|ENST00000299267,ens|ENST00000311550,ref|GABRB3,ref|NM_000814,ref|NM_021912	390
GABRB3	chr15	26812683	26812923	ccds|CCDS10018.1,ccds|CCDS10019.1,ens|ENST00000299267,ens|ENST00000311550,ref|GABRB3,ref|NM_000814,ref|NM_021912	240
GABRB3	chr15	26825414	26825654	ccds|CCDS10018.1,ccds|CCDS10019.1,ens|ENST00000299267,ens|ENST00000311550,ref|GABRB3,ref|NM_000814,ref|NM_021912	240
GABRB3	chr15	26828459	26828579	ccds|CCDS10018.1,ccds|CCDS10019.1,ens|ENST00000299267,ens|ENST00000311550,ref|GABRB3,ref|NM_000814,ref|NM_021912	120
GABRB3	chr15	26866450	26866690	ccds|CCDS10018.1,ccds|CCDS10019.1,ens|ENST00000299267,ens|ENST00000311550,ref|GABRB3,ref|NM_000814,ref|NM_021912	240
GABRB3	chr15	27017522	27017642	ccds|CCDS10018.1,ccds|CCDS10019.1,ens|ENST00000299267,ens|ENST00000311550,ref|GABRB3,ref|NM_000814,ref|NM_021912	120
GABRB3	chr15	27017813	27017933	ccds|CCDS10018.1,ccds|CCDS10019.1,ens|ENST00000299267,ens|ENST00000311550,ref|GABRB3,ref|NM_000814,ref|NM_021912	120
GABRB3	chr15	27018015	27018135	ccds|CCDS10018.1,ccds|CCDS10019.1,ens|ENST00000299267,ens|ENST00000311550,ref|GABRB3,ref|NM_000814,ref|NM_021912	120
GABRB3	chr15	27018771	27023891	ccds|CCDS10018.1,ens|ENST00000299267,ref|GABRB3,ref|NM_021912	5120
GABRG3	chr15	27211648	27216768	ccds|CCDS45195.1,ens|ENST00000333743,ref|GABRG3,ref|NM_033223	5120
GABRG3	chr15	27222102	27222342	ccds|CCDS45195.1,ens|ENST00000333743,ref|GABRG3,ref|NM_033223	240
GABRG3	chr15	27271874	27271994	ccds|CCDS45195.1,ens|ENST00000333743,ref|GABRG3,ref|NM_033223	120
GABRG3	chr15	27571885	27572245	ccds|CCDS45195.1,ens|ENST00000333743,ref|GABRG3,ref|NM_033223	360
GABRG3	chr15	27573933	27574053	ccds|CCDS45195.1,ens|ENST00000333743,ref|GABRG3,ref|NM_033223	120
GABRG3	chr15	27586090	27586210	ccds|CCDS45195.1,ens|ENST00000333743,ref|GABRG3,ref|NM_033223	120
GABRG3	chr15	27725744	27725984	ccds|CCDS45195.1,ens|ENST00000333743,ens|ENST00000426363,ens|ENST00000451330,ref|GABRG3,ref|NM_033223	240
GABRG3	chr15	27765073	27765313	ccds|CCDS45195.1,ens|ENST00000333743,ens|ENST00000426363,ens|ENST00000451330,ref|GABRG3,ref|NM_033223	240
GABRG3	chr15	27772556	27772796	ccds|CCDS45195.1,ens|ENST00000333743,ens|ENST00000426363,ens|ENST00000451330,ref|GABRG3,ref|NM_033223	240
GABRG3	chr15	27773048	27773168	ccds|CCDS45195.1,ens|ENST00000333743,ens|ENST00000426363,ens|ENST00000451330,ref|GABRG3,ref|NM_033223	120
GABRG3	chr15	27775748	27775868	ccds|CCDS45195.1,ens|ENST00000333743,ens|ENST00000426363,ens|ENST00000451330,ref|GABRG3,ref|NM_033223	120
GABRG3	chr15	27777706	27783066	ccds|CCDS45195.1,ens|ENST00000333743,ens|ENST00000426363,ref|GABRG3,ref|NM_033223	5360
GATA3	chr10	8092558	8097918	ccds|CCDS31143.1,ccds|CCDS7083.1,ens|ENST00000346208,ens|ENST00000379328,ens|ENST00000454026,ref|GATA3,ref|NM_001002295,ref|NM_002051	5360
GATA3	chr10	8100205	8100835	ccds|CCDS31143.1,ccds|CCDS7083.1,ens|ENST00000346208,ens|ENST00000379328,ens|ENST00000454026,ref|GATA3,ref|NM_001002295,ref|NM_002051,ens|ENST00000461472	630
GATA3	chr10	8105908	8106148	ccds|CCDS31143.1,ccds|CCDS7083.1,ens|ENST00000346208,ens|ENST00000379328,ens|ENST00000461472,ref|GATA3,ref|NM_001002295,ref|NM_002051	240
GATA3	chr10	8111378	8111618	ccds|CCDS31143.1,ccds|CCDS7083.1,ens|ENST00000346208,ens|ENST00000379328,ens|ENST00000461472,ref|GATA3,ref|NM_001002295,ref|NM_002051	240
GATA3	chr10	8115686	8121023	ccds|CCDS31143.1,ccds|CCDS7083.1,ens|ENST00000346208,ens|ENST00000379328,ens|ENST00000461472,ref|GATA3,ref|NM_001002295,ref|NM_002051	5337
GATA4	chr8	11560815	11566170	ccds|CCDS5983.1,ens|ENST00000259090,ens|ENST00000335135,ens|ENST00000382335,ref|GATA4,ref|NM_002052	5355
GATA4	chr8	11566203	11566441	ccds|CCDS5983.1,ens|ENST00000259090,ens|ENST00000335135,ens|ENST00000382335,ref|GATA4,ref|NM_002052	238
GATA4	chr8	11606390	11606630	ccds|CCDS5983.1,ens|ENST00000259090,ens|ENST00000335135,ens|ENST00000382335,ref|GATA4,ref|NM_002052	240
GATA4	chr8	11607532	11607802	ccds|CCDS5983.1,ens|ENST00000259090,ens|ENST00000335135,ens|ENST00000382335,ref|GATA4,ref|NM_002052	270
GATA4	chr8	11612538	11612658	ccds|CCDS5983.1,ens|ENST00000259090,ens|ENST00000335135,ens|ENST00000382335,ref|GATA4,ref|NM_002052	120
GATA4	chr8	11614367	11614637	ccds|CCDS5983.1,ens|ENST00000259090,ens|ENST00000335135,ens|ENST00000382335,ref|GATA4,ref|NM_002052	270
GATA4	chr8	11615772	11621012	ccds|CCDS5983.1,ens|ENST00000259090,ens|ENST00000335135,ens|ENST00000382335,ref|GATA4,ref|NM_002052	5240
GDF5	chr20	34016633	34022623	ccds|CCDS13254.1,ens|ENST00000374369,ens|ENST00000374372,ens|ENST00000374375,ref|GDF5,ref|NM_000557	5990
GDF5	chr20	34025002	34030752	ccds|CCDS13254.1,ens|ENST00000374369,ens|ENST00000374372,ref|GDF5,ref|NM_000557	5750
GDI1	chrX	153660562	153665682	ccds|CCDS35452.1,ens|ENST00000369741,ens|ENST00000415109,ens|ENST00000434049,ens|ENST00000445564,ens|ENST00000447750,ens|ENST00000475976,ens|ENST00000481304,ref|GDI1,ref|NM_001493	5120
GDI1	chrX	153666832	153666982	ccds|CCDS35452.1,ens|ENST00000369741,ens|ENST00000415109,ens|ENST00000434049,ens|ENST00000445564,ens|ENST00000447750,ens|ENST00000475976,ens|ENST00000481304,ens|ENST00000485143,ens|ENST00000491154,ref|GDI1,ref|NM_001493	150
GDI1	chrX	153667070	153667220	ccds|CCDS35452.1,ens|ENST00000369741,ens|ENST00000415109,ens|ENST00000434049,ens|ENST00000445564,ens|ENST00000447750,ens|ENST00000475976,ens|ENST00000481304,ens|ENST00000485143,ens|ENST00000491154,ref|GDI1,ref|NM_001493	150
GDI1	chrX	153667268	153667538	ccds|CCDS35452.1,ens|ENST00000369741,ens|ENST00000415109,ens|ENST00000434049,ens|ENST00000445564,ens|ENST00000447750,ens|ENST00000475976,ens|ENST00000481304,ens|ENST00000485143,ens|ENST00000491154,ref|GDI1,ref|NM_001493	270
GDI1	chrX	153668236	153668506	ccds|CCDS35452.1,ens|ENST00000369741,ens|ENST00000434049,ens|ENST00000445564,ens|ENST00000447750,ens|ENST00000481304,ens|ENST00000489589,ens|ENST00000491154,ref|GDI1,ref|NM_001493	270
GDI1	chrX	153668637	153668907	ccds|CCDS35452.1,ens|ENST00000369741,ens|ENST00000447750,ens|ENST00000471972,ens|ENST00000481304,ens|ENST00000489589,ens|ENST00000491154,ref|GDI1,ref|NM_001493,ens|ENST00000468483	270
GDI1	chrX	153669402	153669552	ccds|CCDS35452.1,ens|ENST00000369741,ens|ENST00000447750,ens|ENST00000468483,ens|ENST00000471972,ens|ENST00000476540,ens|ENST00000489589,ens|ENST00000491154,ref|GDI1,ref|NM_001493	150
GDI1	chrX	153669905	153670175	ccds|CCDS35452.1,ens|ENST00000369741,ens|ENST00000447750,ens|ENST00000468483,ens|ENST00000476540,ens|ENST00000489589,ens|ENST00000491154,ref|GDI1,ref|NM_001493,ens|ENST00000465640	270
GDI1	chrX	153670409	153670649	ccds|CCDS35452.1,ens|ENST00000369741,ens|ENST00000447750,ens|ENST00000460984,ens|ENST00000465640,ens|ENST00000468483,ens|ENST00000476540,ens|ENST00000489589,ens|ENST00000491154,ref|GDI1,ref|NM_001493	240
GDI1	chrX	153670657	153670807	ccds|CCDS35452.1,ens|ENST00000369741,ens|ENST00000447750,ens|ENST00000460984,ens|ENST00000465640,ens|ENST00000468483,ens|ENST00000491154,ref|GDI1,ref|NM_001493	150
GDI1	chrX	153670822	153676062	ccds|CCDS35452.1,ens|ENST00000369741,ens|ENST00000447750,ens|ENST00000460984,ens|ENST00000465640,ens|ENST00000468483,ens|ENST00000491154,ref|GDI1,ref|NM_001493	5240
GK	chrX	30666633	30671753	ccds|CCDS14225.1,ccds|CCDS35224.1,ccds|CCDS48090.1,ens|ENST00000378941,ens|ENST00000378943,ens|ENST00000378945,ens|ENST00000378946,ens|ENST00000378948,ens|ENST00000397531,ens|ENST00000427190,ens|ENST00000451432,ens|ENST00000471362,ens|ENST00000479048,ens|ENST00000481024,ens|ENST00000487652,ref|GK,ref|NM_000167,ref|NM_001128127,ref|NM_203391	5120
GK	chrX	30683604	30683724	ccds|CCDS14225.1,ccds|CCDS35224.1,ccds|CCDS48090.1,ens|ENST00000378941,ens|ENST00000378943,ens|ENST00000378945,ens|ENST00000378946,ens|ENST00000378948,ens|ENST00000397531,ens|ENST00000427190,ens|ENST00000451432,ens|ENST00000471362,ens|ENST00000479048,ens|ENST00000481024,ens|ENST00000487652,ref|GK,ref|NM_000167,ref|NM_001128127,ref|NM_203391	120
GK	chrX	30686121	30686241	ccds|CCDS14225.1,ccds|CCDS35224.1,ccds|CCDS48090.1,ens|ENST00000378941,ens|ENST00000378943,ens|ENST00000378945,ens|ENST00000378946,ens|ENST00000378948,ens|ENST00000397531,ens|ENST00000427190,ens|ENST00000451432,ens|ENST00000471362,ens|ENST00000479048,ens|ENST00000481024,ens|ENST00000487652,ref|GK,ref|NM_000167,ref|NM_001128127,ref|NM_203391	120
GK	chrX	30695470	30695590	ccds|CCDS14225.1,ccds|CCDS35224.1,ccds|CCDS48090.1,ens|ENST00000378941,ens|ENST00000378943,ens|ENST00000378945,ens|ENST00000378946,ens|ENST00000378948,ens|ENST00000397531,ens|ENST00000427190,ens|ENST00000451432,ens|ENST00000471362,ens|ENST00000479048,ens|ENST00000481024,ens|ENST00000487652,ref|GK,ref|NM_000167,ref|NM_001128127,ref|NM_203391	120
GK	chrX	30696060	30696180	ccds|CCDS14225.1,ccds|CCDS35224.1,ccds|CCDS48090.1,ens|ENST00000378941,ens|ENST00000378943,ens|ENST00000378945,ens|ENST00000378946,ens|ENST00000378948,ens|ENST00000397531,ens|ENST00000427190,ens|ENST00000451432,ens|ENST00000471362,ens|ENST00000479048,ens|ENST00000481024,ens|ENST00000487652,ref|GK,ref|NM_000167,ref|NM_001128127,ref|NM_203391	120
GK	chrX	30705626	30705746	ccds|CCDS14225.1,ccds|CCDS35224.1,ccds|CCDS48090.1,ens|ENST00000378943,ens|ENST00000378945,ens|ENST00000378946,ens|ENST00000378948,ens|ENST00000397531,ens|ENST00000425166,ens|ENST00000427190,ens|ENST00000451432,ens|ENST00000471362,ens|ENST00000479048,ens|ENST00000481024,ens|ENST00000487652,ref|GK,ref|NM_000167,ref|NM_001128127,ref|NM_203391	120
GK	chrX	30709217	30709337	ccds|CCDS14225.1,ccds|CCDS35224.1,ccds|CCDS48090.1,ens|ENST00000378943,ens|ENST00000378945,ens|ENST00000378946,ens|ENST00000378948,ens|ENST00000397531,ens|ENST00000425166,ens|ENST00000427190,ens|ENST00000451432,ens|ENST00000471362,ens|ENST00000479048,ens|ENST00000481024,ens|ENST00000487652,ens|ENST00000488296,ref|GK,ref|NM_000167,ref|NM_001128127,ref|NM_203391	120
GK	chrX	30712465	30712705	ccds|CCDS14225.1,ccds|CCDS35224.1,ccds|CCDS48090.1,ens|ENST00000378943,ens|ENST00000378945,ens|ENST00000378946,ens|ENST00000378948,ens|ENST00000397531,ens|ENST00000425166,ens|ENST00000427190,ens|ENST00000451432,ens|ENST00000471362,ens|ENST00000479048,ens|ENST00000481024,ens|ENST00000487652,ens|ENST00000488296,ref|GK,ref|NM_000167,ref|NM_001128127,ref|NM_203391	240
GK	chrX	30714153	30714273	ccds|CCDS14225.1,ccds|CCDS35224.1,ccds|CCDS48090.1,ens|ENST00000378943,ens|ENST00000378945,ens|ENST00000378946,ens|ENST00000378948,ens|ENST00000397531,ens|ENST00000425166,ens|ENST00000427190,ens|ENST00000451432,ens|ENST00000471362,ens|ENST00000479048,ens|ENST00000481024,ens|ENST00000487652,ens|ENST00000488296,ref|GK,ref|NM_000167,ref|NM_001128127,ref|NM_203391	120
GK	chrX	30714684	30714804	ccds|CCDS14225.1,ccds|CCDS35224.1,ccds|CCDS48090.1,ens|ENST00000378943,ens|ENST00000378945,ens|ENST00000378946,ens|ENST00000378948,ens|ENST00000397531,ens|ENST00000427190,ens|ENST00000451432,ens|ENST00000481024,ens|ENST00000487652,ens|ENST00000488296,ref|GK,ref|NM_000167,ref|NM_001128127,ref|NM_203391	120
GK	chrX	30714847	30714979	ccds|CCDS14225.1,ccds|CCDS35224.1,ccds|CCDS48090.1,ens|ENST00000378943,ens|ENST00000378945,ens|ENST00000378946,ens|ENST00000378948,ens|ENST00000397531,ens|ENST00000427190,ens|ENST00000451432,ens|ENST00000481024,ens|ENST00000488296,ref|GK,ref|NM_000167,ref|NM_001128127,ref|NM_203391	132
GK	chrX	30715797	30715917	ccds|CCDS14225.1,ccds|CCDS35224.1,ccds|CCDS48090.1,ens|ENST00000378943,ens|ENST00000378945,ens|ENST00000378946,ens|ENST00000378948,ens|ENST00000397531,ens|ENST00000427190,ens|ENST00000451432,ens|ENST00000481024,ens|ENST00000488296,ref|GK,ref|NM_000167,ref|NM_001128127,ref|NM_203391	120
GK	chrX	30718488	30718608	ccds|CCDS14225.1,ccds|CCDS35224.1,ccds|CCDS48090.1,ens|ENST00000378943,ens|ENST00000378945,ens|ENST00000378946,ens|ENST00000378948,ens|ENST00000397531,ens|ENST00000427190,ens|ENST00000451432,ens|ENST00000464659,ens|ENST00000481024,ens|ENST00000488296,ens|ENST00000497961,ref|GK,ref|NM_000167,ref|NM_001128127,ref|NM_203391	120
GK	chrX	30718928	30719048	ccds|CCDS14225.1,ccds|CCDS35224.1,ccds|CCDS48090.1,ens|ENST00000378943,ens|ENST00000378945,ens|ENST00000378946,ens|ENST00000378948,ens|ENST00000397531,ens|ENST00000427190,ens|ENST00000451432,ens|ENST00000464659,ens|ENST00000481024,ens|ENST00000488296,ens|ENST00000497961,ref|GK,ref|NM_000167,ref|NM_001128127,ref|NM_203391	120
GK	chrX	30725599	30725719	ccds|CCDS14225.1,ccds|CCDS35224.1,ccds|CCDS48090.1,ens|ENST00000378943,ens|ENST00000378945,ens|ENST00000378946,ens|ENST00000378948,ens|ENST00000397531,ens|ENST00000427190,ens|ENST00000451432,ens|ENST00000464659,ens|ENST00000481024,ens|ENST00000497961,ref|GK,ref|NM_000167,ref|NM_001128127,ref|NM_203391	120
GK	chrX	30726150	30726270	ccds|CCDS14225.1,ccds|CCDS35224.1,ccds|CCDS48090.1,ens|ENST00000378943,ens|ENST00000378945,ens|ENST00000378946,ens|ENST00000378948,ens|ENST00000397531,ens|ENST00000427190,ens|ENST00000451432,ens|ENST00000464659,ens|ENST00000481024,ens|ENST00000497961,ref|GK,ref|NM_000167,ref|NM_001128127,ref|NM_203391	120
GK	chrX	30736633	30736753	ccds|CCDS14225.1,ccds|CCDS35224.1,ccds|CCDS48090.1,ens|ENST00000378943,ens|ENST00000378945,ens|ENST00000378946,ens|ENST00000378948,ens|ENST00000397531,ens|ENST00000427190,ens|ENST00000451432,ens|ENST00000464659,ens|ENST00000481024,ens|ENST00000497961,ref|GK,ref|NM_000167,ref|NM_001128127,ref|NM_203391	120
GK	chrX	30737523	30737643	ccds|CCDS14225.1,ccds|CCDS35224.1,ccds|CCDS48090.1,ens|ENST00000378943,ens|ENST00000378945,ens|ENST00000378946,ens|ENST00000378948,ens|ENST00000397531,ens|ENST00000427190,ens|ENST00000451432,ens|ENST00000464659,ens|ENST00000481024,ens|ENST00000497961,ref|GK,ref|NM_000167,ref|NM_001128127,ref|NM_203391	120
GK	chrX	30738109	30738229	ccds|CCDS14225.1,ccds|CCDS35224.1,ccds|CCDS48090.1,ens|ENST00000378943,ens|ENST00000378945,ens|ENST00000378946,ens|ENST00000378948,ens|ENST00000397531,ens|ENST00000427190,ens|ENST00000451432,ens|ENST00000464659,ens|ENST00000481024,ens|ENST00000497961,ref|GK,ref|NM_000167,ref|NM_001128127,ref|NM_203391	120
GK	chrX	30738679	30738917	ccds|CCDS14225.1,ccds|CCDS35224.1,ccds|CCDS48090.1,ens|ENST00000378938,ens|ENST00000378943,ens|ENST00000378945,ens|ENST00000378946,ens|ENST00000378948,ens|ENST00000397531,ens|ENST00000427190,ens|ENST00000451432,ens|ENST00000464659,ens|ENST00000481024,ens|ENST00000497961,ref|GK,ref|NM_000167,ref|NM_001128127,ref|NM_203391	238
GK	chrX	30738920	30739160	ccds|CCDS14225.1,ccds|CCDS35224.1,ccds|CCDS48090.1,ens|ENST00000378938,ens|ENST00000378943,ens|ENST00000378945,ens|ENST00000378946,ens|ENST00000378948,ens|ENST00000397531,ens|ENST00000427190,ens|ENST00000451432,ens|ENST00000464659,ens|ENST00000481024,ens|ENST00000497961,ref|GK,ref|NM_000167,ref|NM_001128127,ref|NM_203391	240
GK	chrX	30742197	30742317	ccds|CCDS14225.1,ccds|CCDS35224.1,ccds|CCDS48090.1,ens|ENST00000378943,ens|ENST00000378945,ens|ENST00000378946,ens|ENST00000378948,ens|ENST00000397531,ens|ENST00000427190,ens|ENST00000451432,ens|ENST00000464659,ens|ENST00000481024,ref|GK,ref|NM_000167,ref|NM_001128127,ref|NM_203391	120
GK	chrX	30742690	30742810	ccds|CCDS14225.1,ccds|CCDS35224.1,ccds|CCDS48090.1,ens|ENST00000378943,ens|ENST00000378945,ens|ENST00000378946,ens|ENST00000378948,ens|ENST00000397531,ens|ENST00000427190,ens|ENST00000451432,ens|ENST00000481024,ref|GK,ref|NM_000167,ref|NM_001128127,ref|NM_203391	120
GK	chrX	30745565	30745685	ccds|CCDS14225.1,ccds|CCDS35224.1,ccds|CCDS48090.1,ens|ENST00000378943,ens|ENST00000378945,ens|ENST00000378946,ens|ENST00000378948,ens|ENST00000427190,ens|ENST00000481024,ref|GK,ref|NM_000167,ref|NM_001128127,ref|NM_203391	120
GK	chrX	30746793	30751913	ccds|CCDS14225.1,ccds|CCDS35224.1,ccds|CCDS48090.1,ens|ENST00000378943,ens|ENST00000378945,ens|ENST00000378946,ens|ENST00000378948,ens|ENST00000427190,ens|ENST00000481024,ref|GK,ref|NM_000167,ref|NM_001128127,ref|NM_203391	5120
GLI3	chr7	41998883	42006283	ccds|CCDS5465.1,ens|ENST00000395922,ens|ENST00000395925,ens|ENST00000479210,ref|GLI3,ref|NM_000168	7400
GLI3	chr7	42007147	42007537	ccds|CCDS5465.1,ens|ENST00000395922,ens|ENST00000395925,ens|ENST00000479210,ref|GLI3,ref|NM_000168	390
GLI3	chr7	42011870	42012260	ccds|CCDS5465.1,ens|ENST00000395922,ens|ENST00000395925,ens|ENST00000479210,ref|GLI3,ref|NM_000168,ens|ENST00000464291	390
GLI3	chr7	42017118	42017358	ccds|CCDS5465.1,ens|ENST00000395922,ens|ENST00000395925,ens|ENST00000464291,ens|ENST00000479210,ref|GLI3,ref|NM_000168	240
GLI3	chr7	42018122	42018392	ccds|CCDS5465.1,ens|ENST00000395922,ens|ENST00000395925,ens|ENST00000479210,ref|GLI3,ref|NM_000168	270
GLI3	chr7	42063016	42063256	ccds|CCDS5465.1,ens|ENST00000395922,ens|ENST00000395925,ens|ENST00000479210,ref|GLI3,ref|NM_000168	240
GLI3	chr7	42064859	42064979	ccds|CCDS5465.1,ens|ENST00000395922,ens|ENST00000395925,ens|ENST00000479210,ref|GLI3,ref|NM_000168	120
GLI3	chr7	42065754	42066024	ccds|CCDS5465.1,ens|ENST00000395922,ens|ENST00000395925,ens|ENST00000479210,ref|GLI3,ref|NM_000168	270
GLI3	chr7	42079587	42079857	ccds|CCDS5465.1,ens|ENST00000395922,ens|ENST00000395925,ens|ENST00000479210,ref|GLI3,ref|NM_000168	270
GLI3	chr7	42084905	42085175	ccds|CCDS5465.1,ens|ENST00000395922,ens|ENST00000395925,ens|ENST00000479210,ref|GLI3,ref|NM_000168	270
GLI3	chr7	42088072	42088312	ccds|CCDS5465.1,ens|ENST00000395922,ens|ENST00000395925,ens|ENST00000479210,ref|GLI3,ref|NM_000168,ens|ENST00000448703	240
GLI3	chr7	42116313	42116463	ccds|CCDS5465.1,ens|ENST00000395922,ens|ENST00000395925,ens|ENST00000448703,ens|ENST00000479210,ref|GLI3,ref|NM_000168	150
GLI3	chr7	42187776	42188125	ccds|CCDS5465.1,ens|ENST00000395922,ens|ENST00000395925,ens|ENST00000448703,ens|ENST00000479210,ref|GLI3,ref|NM_000168	349
GLI3	chr7	42262640	42267910	ccds|CCDS5465.1,ens|ENST00000395922,ens|ENST00000395925,ens|ENST00000428534,ens|ENST00000437480,ens|ENST00000448703,ref|GLI3,ref|NM_000168	5270
GLO1	chr6	38640024	38645174	ccds|CCDS4837.1,ens|ENST00000373365,ens|ENST00000470973,ref|GLO1,ref|NM_006708	5150
GLO1	chr6	38649772	38649892	ccds|CCDS4837.1,ens|ENST00000373365,ens|ENST00000470973,ref|GLO1,ref|NM_006708	120
GLO1	chr6	38650557	38650677	ccds|CCDS4837.1,ens|ENST00000373365,ens|ENST00000470973,ref|GLO1,ref|NM_006708	120
GLO1	chr6	38652219	38652339	ccds|CCDS4837.1,ens|ENST00000373365,ref|GLO1,ref|NM_006708	120
GLO1	chr6	38654618	38654768	ccds|CCDS4837.1,ens|ENST00000373365,ref|GLO1,ref|NM_006708	150
GLO1	chr6	38670698	38675848	ccds|CCDS4837.1,ens|ENST00000373365,ref|GLO1,ref|NM_006708	5150
GLRA3	chr4	175559865	175565255	ccds|CCDS3822.1,ccds|CCDS43283.1,ens|ENST00000274093,ens|ENST00000340217,ref|GLRA3,ref|NM_001042543,ref|NM_006529	5390
GLRA3	chr4	175577855	175577975	ccds|CCDS3822.1,ccds|CCDS43283.1,ens|ENST00000274093,ens|ENST00000340217,ref|GLRA3,ref|NM_001042543,ref|NM_006529	120
GLRA3	chr4	175580156	175580396	ccds|CCDS3822.1,ccds|CCDS43283.1,ens|ENST00000274093,ens|ENST00000340217,ref|GLRA3,ref|NM_001042543,ref|NM_006529	240
GLRA3	chr4	175598215	175598455	ccds|CCDS3822.1,ccds|CCDS43283.1,ens|ENST00000274093,ens|ENST00000340217,ref|GLRA3,ref|NM_001042543,ref|NM_006529	240
GLRA3	chr4	175603871	175604141	ccds|CCDS3822.1,ccds|CCDS43283.1,ens|ENST00000274093,ens|ENST00000340217,ref|GLRA3,ref|NM_001042543,ref|NM_006529	270
GLRA3	chr4	175636619	175636739	ccds|CCDS3822.1,ccds|CCDS43283.1,ens|ENST00000274093,ens|ENST00000340217,ens|ENST00000462581,ref|GLRA3,ref|NM_001042543,ref|NM_006529	120
GLRA3	chr4	175644031	175644151	ccds|CCDS3822.1,ccds|CCDS43283.1,ens|ENST00000274093,ens|ENST00000340217,ens|ENST00000436738,ens|ENST00000462581,ref|GLRA3,ref|NM_001042543,ref|NM_006529	120
GLRA3	chr4	175649617	175649857	ccds|CCDS3822.1,ccds|CCDS43283.1,ens|ENST00000274093,ens|ENST00000340217,ens|ENST00000436738,ens|ENST00000462581,ref|GLRA3,ref|NM_001042543,ref|NM_006529	240
GLRA3	chr4	175688087	175688207	ccds|CCDS3822.1,ccds|CCDS43283.1,ens|ENST00000274093,ens|ENST00000340217,ref|GLRA3,ref|NM_001042543,ref|NM_006529	120
GLRA3	chr4	175709910	175710150	ccds|CCDS3822.1,ccds|CCDS43283.1,ens|ENST00000274093,ens|ENST00000340217,ref|GLRA3,ref|NM_001042543,ref|NM_006529	240
GLRA3	chr4	175749866	175754986	ccds|CCDS3822.1,ccds|CCDS43283.1,ens|ENST00000274093,ens|ENST00000340217,ref|GLRA3,ref|NM_001042543,ref|NM_006529	5120
GLRB	chr4	157994117	157999357	ccds|CCDS3796.1,ens|ENST00000264428,ref|GLRB,ref|NM_000824,ref|NM_001166060,ref|NM_001166061	5240
GLRB	chr4	158041670	158041820	ccds|CCDS3796.1,ens|ENST00000264428,ref|GLRB,ref|NM_000824,ref|NM_001166060,ref|NM_001166061	150
GLRB	chr4	158043455	158043575	ccds|CCDS3796.1,ens|ENST00000264428,ref|GLRB,ref|NM_000824,ref|NM_001166060,ref|NM_001166061	120
GLRB	chr4	158057615	158057855	ccds|CCDS3796.1,ens|ENST00000264428,ref|GLRB,ref|NM_000824,ref|NM_001166060,ref|NM_001166061	240
GLRB	chr4	158057936	158058056	ccds|CCDS3796.1,ens|ENST00000264428,ref|GLRB,ref|NM_000824,ref|NM_001166060,ref|NM_001166061	120
GLRB	chr4	158059933	158060150	ccds|CCDS3796.1,ens|ENST00000264428,ref|GLRB,ref|NM_000824,ref|NM_001166060,ref|NM_001166061	217
GLRB	chr4	158064914	158065154	ccds|CCDS3796.1,ens|ENST00000264428,ref|GLRB,ref|NM_000824,ref|NM_001166060,ref|NM_001166061	240
GLRB	chr4	158073805	158074195	ccds|CCDS3796.1,ens|ENST00000264428,ref|GLRB,ref|NM_000824,ref|NM_001166060,ref|NM_001166061	390
GLRB	chr4	158091551	158096911	ccds|CCDS3796.1,ens|ENST00000264428,ref|GLRB,ref|NM_000824,ref|NM_001166060,ref|NM_001166061	5360
GPC3	chrX	132665086	132670356	ccds|CCDS14638.1,ens|ENST00000370818,ens|ENST00000394299,ref|GPC3,ref|NM_001164617,ref|NM_001164618,ref|NM_001164619,ref|NM_004484	5270
GPC3	chrX	132730427	132730667	ccds|CCDS14638.1,ens|ENST00000370818,ens|ENST00000394299,ens|ENST00000406757,ref|GPC3,ref|NM_001164617,ref|NM_001164618,ref|NM_001164619,ref|NM_004484	240
GPC3	chrX	132795787	132795937	ccds|CCDS14638.1,ens|ENST00000370818,ens|ENST00000394299,ens|ENST00000406757,ref|GPC3,ref|NM_001164617,ref|NM_001164618,ref|NM_001164619,ref|NM_004484	150
GPC3	chrX	132826339	132826579	ccds|CCDS14638.1,ens|ENST00000370818,ens|ENST00000394299,ens|ENST00000406757,ref|GPC3,ref|NM_001164617,ref|NM_001164618,ref|NM_001164619,ref|NM_004484	240
GPC3	chrX	132833869	132834109	ccds|CCDS14638.1,ens|ENST00000370818,ens|ENST00000394299,ens|ENST00000406757,ref|GPC3,ref|NM_001164617,ref|NM_001164618,ref|NM_001164619,ref|NM_004484	240
GPC3	chrX	132838206	132838326	ccds|CCDS14638.1,ens|ENST00000370818,ens|ENST00000394299,ens|ENST00000406757,ref|GPC3,ref|NM_001164617,ref|NM_001164618,ref|NM_001164619,ref|NM_004484	120
GPC3	chrX	132880763	132880883	ccds|CCDS14638.1,ens|ENST00000370818,ens|ENST00000390161,ens|ENST00000394299,ens|ENST00000406757,ref|GPC3,ref|NM_001164617,ref|NM_001164618,ref|NM_001164619,ref|NM_004484	120
GPC3	chrX	132887495	132888215	ccds|CCDS14638.1,ens|ENST00000370818,ens|ENST00000394299,ens|ENST00000406757,ref|GPC3,ref|NM_001164617,ref|NM_001164618,ref|NM_001164619,ref|NM_004484	720
GPC3	chrX	133087007	133087277	ccds|CCDS14638.1,ens|ENST00000370818,ens|ENST00000394299,ref|GPC3,ref|NM_001164617,ref|NM_001164618,ref|NM_001164619,ref|NM_004484	270
GPC3	chrX	133119268	133124508	ccds|CCDS14638.1,ens|ENST00000370818,ens|ENST00000394299,ref|GPC3,ref|NM_001164617,ref|NM_001164618,ref|NM_001164619,ref|NM_004484	5240
GPC6	chr13	93874669	93879909	ccds|CCDS9469.1,ens|ENST00000377047,ens|ENST00000428510,ref|GPC6,ref|NM_005708	5240
GPC6	chr13	94197474	94197714	ccds|CCDS9469.1,ens|ENST00000377047,ens|ENST00000428510,ref|GPC6,ref|NM_005708	240
GPC6	chr13	94482362	94482842	ccds|CCDS9469.1,ens|ENST00000377047,ens|ENST00000428510,ens|ENST00000445540,ref|GPC6,ref|NM_005708	480
GPC6	chr13	94679945	94680185	ccds|CCDS9469.1,ens|ENST00000377047,ens|ENST00000428510,ref|GPC6,ref|NM_005708	240
GPC6	chr13	94938517	94938787	ccds|CCDS9469.1,ens|ENST00000377047,ens|ENST00000428510,ref|GPC6,ref|NM_005708	270
GPC6	chr13	94958155	94958425	ccds|CCDS9469.1,ens|ENST00000377047,ens|ENST00000428510,ref|GPC6,ref|NM_005708	270
GPC6	chr13	95034585	95034855	ccds|CCDS9469.1,ens|ENST00000377047,ref|GPC6,ref|NM_005708	270
GPC6	chr13	95050687	95050927	ccds|CCDS9469.1,ens|ENST00000377047,ref|GPC6,ref|NM_005708	240
GPC6	chr13	95055219	95060489	ccds|CCDS9469.1,ens|ENST00000377047,ref|GPC6,ref|NM_005708	5270
GRIA2	chr4	158137178	158142298	ccds|CCDS3797.1,ccds|CCDS43274.1,ens|ENST00000264426,ens|ENST00000296526,ens|ENST00000323661,ens|ENST00000393815,ens|ENST00000421983,ens|ENST00000448073,ens|ENST00000471736,ref|GRIA2,ref|NM_000826,ref|NM_001083619,ref|NM_001083620	5120
GRIA2	chr4	158142738	158143008	ccds|CCDS3797.1,ccds|CCDS43274.1,ens|ENST00000264426,ens|ENST00000296526,ens|ENST00000323661,ens|ENST00000393815,ens|ENST00000421983,ens|ENST00000448073,ens|ENST00000449365,ens|ENST00000471736,ref|GRIA2,ref|NM_000826,ref|NM_001083619,ref|NM_001083620,ccds|CCDS43275.1	270
GRIA2	chr4	158224643	158225003	ccds|CCDS3797.1,ccds|CCDS43274.1,ccds|CCDS43275.1,ens|ENST00000264426,ens|ENST00000296526,ens|ENST00000323661,ens|ENST00000393815,ens|ENST00000421983,ens|ENST00000448073,ens|ENST00000449365,ens|ENST00000471736,ref|GRIA2,ref|NM_000826,ref|NM_001083619,ref|NM_001083620	360
GRIA2	chr4	158233808	158234048	ccds|CCDS3797.1,ccds|CCDS43274.1,ccds|CCDS43275.1,ens|ENST00000264426,ens|ENST00000296526,ens|ENST00000323661,ens|ENST00000393815,ens|ENST00000421983,ens|ENST00000448073,ens|ENST00000449365,ens|ENST00000471736,ref|GRIA2,ref|NM_000826,ref|NM_001083619,ref|NM_001083620	240
GRIA2	chr4	158238776	158238896	ccds|CCDS3797.1,ccds|CCDS43274.1,ccds|CCDS43275.1,ens|ENST00000264426,ens|ENST00000296526,ens|ENST00000323661,ens|ENST00000393815,ens|ENST00000421983,ens|ENST00000448073,ens|ENST00000449365,ens|ENST00000471736,ref|GRIA2,ref|NM_000826,ref|NM_001083619,ref|NM_001083620	120
GRIA2	chr4	158242550	158242790	ccds|CCDS3797.1,ccds|CCDS43274.1,ccds|CCDS43275.1,ens|ENST00000264426,ens|ENST00000296526,ens|ENST00000323661,ens|ENST00000393815,ens|ENST00000421983,ens|ENST00000448073,ens|ENST00000449365,ens|ENST00000471736,ref|GRIA2,ref|NM_000826,ref|NM_001083619,ref|NM_001083620	240
GRIA2	chr4	158253904	158254174	ccds|CCDS3797.1,ccds|CCDS43274.1,ccds|CCDS43275.1,ens|ENST00000264426,ens|ENST00000296526,ens|ENST00000323661,ens|ENST00000393815,ens|ENST00000421983,ens|ENST00000448073,ens|ENST00000449365,ens|ENST00000471736,ref|GRIA2,ref|NM_000826,ref|NM_001083619,ref|NM_001083620	270
GRIA2	chr4	158254392	158254512	ccds|CCDS3797.1,ccds|CCDS43274.1,ccds|CCDS43275.1,ens|ENST00000264426,ens|ENST00000296526,ens|ENST00000323661,ens|ENST00000393815,ens|ENST00000421983,ens|ENST00000448073,ens|ENST00000449365,ens|ENST00000471736,ref|GRIA2,ref|NM_000826,ref|NM_001083619,ref|NM_001083620	120
GRIA2	chr4	158255156	158255276	ccds|CCDS3797.1,ccds|CCDS43274.1,ccds|CCDS43275.1,ens|ENST00000264426,ens|ENST00000296526,ens|ENST00000323661,ens|ENST00000393815,ens|ENST00000421983,ens|ENST00000448073,ens|ENST00000449365,ens|ENST00000471736,ref|GRIA2,ref|NM_000826,ref|NM_001083619,ref|NM_001083620	120
GRIA2	chr4	158256805	158257045	ccds|CCDS3797.1,ccds|CCDS43274.1,ccds|CCDS43275.1,ens|ENST00000264426,ens|ENST00000296526,ens|ENST00000323661,ens|ENST00000393815,ens|ENST00000421983,ens|ENST00000448073,ens|ENST00000449365,ens|ENST00000471736,ref|GRIA2,ref|NM_000826,ref|NM_001083619,ref|NM_001083620	240
GRIA2	chr4	158257473	158257953	ccds|CCDS3797.1,ccds|CCDS43274.1,ccds|CCDS43275.1,ens|ENST00000264426,ens|ENST00000296526,ens|ENST00000323661,ens|ENST00000393815,ens|ENST00000421983,ens|ENST00000448073,ens|ENST00000449365,ens|ENST00000471736,ref|GRIA2,ref|NM_000826,ref|NM_001083619,ref|NM_001083620	480
GRIA2	chr4	158262394	158262634	ccds|CCDS3797.1,ccds|CCDS43274.1,ccds|CCDS43275.1,ens|ENST00000264426,ens|ENST00000296526,ens|ENST00000323661,ens|ENST00000393815,ens|ENST00000421983,ens|ENST00000448073,ens|ENST00000449365,ens|ENST00000471736,ref|GRIA2,ref|NM_000826,ref|NM_001083619,ref|NM_001083620	240
GRIA2	chr4	158280961	158281351	ccds|CCDS3797.1,ccds|CCDS43274.1,ccds|CCDS43275.1,ens|ENST00000264426,ens|ENST00000296526,ens|ENST00000323661,ens|ENST00000393815,ens|ENST00000421983,ens|ENST00000448073,ens|ENST00000449365,ens|ENST00000471736,ref|GRIA2,ref|NM_000826,ref|NM_001083619,ref|NM_001083620	390
GRIA2	chr4	158282098	158282338	ccds|CCDS3797.1,ccds|CCDS43274.1,ccds|CCDS43275.1,ens|ENST00000264426,ens|ENST00000296526,ens|ENST00000323661,ens|ENST00000393815,ens|ENST00000421983,ens|ENST00000448073,ens|ENST00000449365,ens|ENST00000471736,ref|GRIA2,ref|NM_000826,ref|NM_001083619,ref|NM_001083620	240
GRIA2	chr4	158282626	158282866	ccds|CCDS3797.1,ccds|CCDS43274.1,ccds|CCDS43275.1,ens|ENST00000264426,ens|ENST00000296526,ens|ENST00000323661,ens|ENST00000393815,ens|ENST00000421983,ens|ENST00000448073,ens|ENST00000449365,ens|ENST00000471736,ref|GRIA2,ref|NM_000826,ref|NM_001083619,ref|NM_001083620	240
GRIA2	chr4	158283893	158289253	ccds|CCDS3797.1,ccds|CCDS43274.1,ccds|CCDS43275.1,ens|ENST00000264426,ens|ENST00000296526,ens|ENST00000393815,ens|ENST00000421983,ens|ENST00000448073,ens|ENST00000449365,ens|ENST00000471736,ref|GRIA2,ref|NM_000826,ref|NM_001083619,ref|NM_001083620	5360
GRIA3	chrX	122313351	122318501	ens|ENST00000264357,ens|ENST00000335161,ens|ENST00000371251,ens|ENST00000371256,ens|ENST00000371264,ens|ENST00000371266,ens|ENST00000479118,ref|GRIA3,ref|NM_000828,ref|NM_007325	5150
GRIA3	chrX	122319642	122319882	ens|ENST00000264357,ens|ENST00000335161,ens|ENST00000371251,ens|ENST00000371256,ens|ENST00000371264,ens|ENST00000371266,ens|ENST00000479118,ref|GRIA3,ref|NM_000828,ref|NM_007325	240
GRIA3	chrX	122336440	122336680	ens|ENST00000264357,ens|ENST00000335161,ens|ENST00000371251,ens|ENST00000371256,ens|ENST00000371264,ens|ENST00000371266,ens|ENST00000479118,ref|GRIA3,ref|NM_000828,ref|NM_007325	240
GRIA3	chrX	122338230	122338350	ens|ENST00000264357,ens|ENST00000335161,ens|ENST00000371251,ens|ENST00000371256,ens|ENST00000371264,ens|ENST00000371266,ens|ENST00000479118,ref|GRIA3,ref|NM_000828,ref|NM_007325	120
GRIA3	chrX	122387093	122387453	ens|ENST00000264357,ens|ENST00000371251,ens|ENST00000371256,ens|ENST00000479118,ref|GRIA3,ref|NM_000828,ref|NM_007325	360
GRIA3	chrX	122459850	122460090	ens|ENST00000264357,ens|ENST00000371251,ens|ENST00000371256,ref|GRIA3,ref|NM_000828,ref|NM_007325	240
GRIA3	chrX	122488697	122488847	ens|ENST00000264357,ens|ENST00000371251,ens|ENST00000371256,ens|ENST00000477389,ref|GRIA3,ref|NM_000828,ref|NM_007325	150
GRIA3	chrX	122528779	122529019	ens|ENST00000264357,ens|ENST00000371251,ens|ENST00000371256,ref|GRIA3,ref|NM_000828,ref|NM_007325	240
GRIA3	chrX	122532450	122532690	ens|ENST00000264357,ens|ENST00000371251,ens|ENST00000371256,ref|GRIA3,ref|NM_000828,ref|NM_007325	240
GRIA3	chrX	122536806	122536956	ens|ENST00000264357,ens|ENST00000371251,ens|ENST00000371256,ref|GRIA3,ref|NM_000828,ref|NM_007325	150
GRIA3	chrX	122537226	122537376	ens|ENST00000264357,ens|ENST00000371251,ens|ENST00000371256,ref|GRIA3,ref|NM_000828,ref|NM_007325	150
GRIA3	chrX	122538541	122538781	ens|ENST00000264357,ens|ENST00000371251,ens|ENST00000371256,ref|GRIA3,ref|NM_000828,ref|NM_007325	240
GRIA3	chrX	122551200	122551680	ens|ENST00000264357,ens|ENST00000371251,ens|ENST00000371256,ref|GRIA3,ref|NM_000828,ref|NM_007325	480
GRIA3	chrX	122561740	122562010	ens|ENST00000264357,ens|ENST00000371251,ens|ENST00000371256,ref|GRIA3,ref|NM_000828,ref|NM_007325	270
GRIA3	chrX	122598659	122599019	ens|ENST00000264357,ens|ENST00000371251,ens|ENST00000371256,ref|GRIA3,ref|NM_000828,ref|NM_007325	360
GRIA3	chrX	122599461	122599701	ens|ENST00000264357,ens|ENST00000371251,ens|ENST00000371256,ref|GRIA3,ref|NM_000828,ref|NM_007325	240
GRIA3	chrX	122613850	122614090	ens|ENST00000264357,ens|ENST00000371251,ens|ENST00000371256,ref|GRIA3,ref|NM_000828,ref|NM_007325	240
GRIA3	chrX	122616562	122621950	ens|ENST00000264357,ens|ENST00000371251,ens|ENST00000371256,ens|ENST00000460123,ref|GRIA3,ref|NM_000828,ref|NM_007325	5388
GRIK2	chr6	101842090	101847330	ccds|CCDS5048.1,ccds|CCDS5049.1,ens|ENST00000318991,ens|ENST00000358361,ens|ENST00000369134,ens|ENST00000369137,ens|ENST00000369138,ens|ENST00000403289,ens|ENST00000413795,ens|ENST00000421544,ref|GRIK2,ref|NM_001166247,ref|NM_021956,ref|NM_175768	5240
GRIK2	chr6	102069787	102070027	ccds|CCDS5048.1,ccds|CCDS5049.1,ens|ENST00000318991,ens|ENST00000358361,ens|ENST00000369134,ens|ENST00000369137,ens|ENST00000369138,ens|ENST00000403289,ens|ENST00000413795,ens|ENST00000421544,ref|GRIK2,ref|NM_001166247,ref|NM_021956,ref|NM_175768	240
GRIK2	chr6	102074173	102074563	ccds|CCDS5048.1,ccds|CCDS5049.1,ens|ENST00000318991,ens|ENST00000358361,ens|ENST00000369134,ens|ENST00000369137,ens|ENST00000369138,ens|ENST00000403289,ens|ENST00000413795,ens|ENST00000421544,ref|GRIK2,ref|NM_001166247,ref|NM_021956,ref|NM_175768	390
GRIK2	chr6	102124438	102124708	ccds|CCDS5048.1,ccds|CCDS5049.1,ens|ENST00000318991,ens|ENST00000358361,ens|ENST00000369134,ens|ENST00000369137,ens|ENST00000369138,ens|ENST00000403289,ens|ENST00000413795,ens|ENST00000421544,ref|GRIK2,ref|NM_001166247,ref|NM_021956,ref|NM_175768,ens|ENST00000455610	270
GRIK2	chr6	102130394	102130514	ccds|CCDS5048.1,ccds|CCDS5049.1,ens|ENST00000318991,ens|ENST00000358361,ens|ENST00000369134,ens|ENST00000369137,ens|ENST00000369138,ens|ENST00000403289,ens|ENST00000413795,ens|ENST00000421544,ens|ENST00000455610,ref|GRIK2,ref|NM_001166247,ref|NM_021956,ref|NM_175768	120
GRIK2	chr6	102134021	102134261	ccds|CCDS5048.1,ccds|CCDS5049.1,ens|ENST00000318991,ens|ENST00000358361,ens|ENST00000369134,ens|ENST00000369137,ens|ENST00000369138,ens|ENST00000403289,ens|ENST00000413795,ens|ENST00000421544,ens|ENST00000455610,ref|GRIK2,ref|NM_001166247,ref|NM_021956,ref|NM_175768	240
GRIK2	chr6	102247474	102247714	ccds|CCDS5048.1,ccds|CCDS5049.1,ens|ENST00000318991,ens|ENST00000369134,ens|ENST00000369137,ens|ENST00000369138,ens|ENST00000403289,ens|ENST00000413795,ens|ENST00000421544,ens|ENST00000455610,ref|GRIK2,ref|NM_001166247,ref|NM_021956,ref|NM_175768	240
GRIK2	chr6	102250169	102250319	ccds|CCDS5048.1,ccds|CCDS5049.1,ens|ENST00000318991,ens|ENST00000369134,ens|ENST00000369137,ens|ENST00000369138,ens|ENST00000403289,ens|ENST00000413795,ens|ENST00000421544,ens|ENST00000455610,ref|GRIK2,ref|NM_001166247,ref|NM_021956,ref|NM_175768	150
GRIK2	chr6	102266241	102266361	ccds|CCDS5048.1,ccds|CCDS5049.1,ens|ENST00000318991,ens|ENST00000369134,ens|ENST00000369137,ens|ENST00000369138,ens|ENST00000403289,ens|ENST00000413795,ens|ENST00000421544,ens|ENST00000436862,ens|ENST00000455610,ref|GRIK2,ref|NM_001166247,ref|NM_021956,ref|NM_175768	120
GRIK2	chr6	102307144	102307384	ccds|CCDS5048.1,ccds|CCDS5049.1,ens|ENST00000318991,ens|ENST00000369134,ens|ENST00000369137,ens|ENST00000369138,ens|ENST00000403289,ens|ENST00000413795,ens|ENST00000421544,ens|ENST00000436862,ens|ENST00000455610,ref|GRIK2,ref|NM_001166247,ref|NM_021956,ref|NM_175768	240
GRIK2	chr6	102337476	102337746	ccds|CCDS5048.1,ccds|CCDS5049.1,ens|ENST00000318991,ens|ENST00000369133,ens|ENST00000369134,ens|ENST00000369137,ens|ENST00000369138,ens|ENST00000403289,ens|ENST00000413795,ens|ENST00000421544,ens|ENST00000436862,ref|GRIK2,ref|NM_001166247,ref|NM_021956,ref|NM_175768	270
GRIK2	chr6	102372414	102372654	ccds|CCDS5048.1,ccds|CCDS5049.1,ens|ENST00000318991,ens|ENST00000369133,ens|ENST00000369134,ens|ENST00000369137,ens|ENST00000369138,ens|ENST00000413795,ens|ENST00000421544,ref|GRIK2,ref|NM_001166247,ref|NM_021956,ref|NM_175768	240
GRIK2	chr6	102376222	102376404	ccds|CCDS5048.1,ccds|CCDS5049.1,ens|ENST00000318991,ens|ENST00000369133,ens|ENST00000369134,ens|ENST00000369137,ens|ENST00000369138,ens|ENST00000413795,ens|ENST00000421544,ens|ENST00000487161,ens|ENST00000487395,ref|GRIK2,ref|NM_001166247,ref|NM_021956,ref|NM_175768	182
GRIK2	chr6	102376439	102376559	ccds|CCDS5048.1,ccds|CCDS5049.1,ens|ENST00000318991,ens|ENST00000369133,ens|ENST00000369134,ens|ENST00000369137,ens|ENST00000369138,ens|ENST00000413795,ens|ENST00000421544,ens|ENST00000487161,ens|ENST00000487395,ref|GRIK2,ref|NM_001166247,ref|NM_021956,ref|NM_175768	120
GRIK2	chr6	102376814	102376934	ccds|CCDS5048.1,ccds|CCDS5049.1,ens|ENST00000318991,ens|ENST00000369133,ens|ENST00000369134,ens|ENST00000369137,ens|ENST00000369138,ens|ENST00000413795,ens|ENST00000421544,ens|ENST00000487161,ens|ENST00000487395,ref|GRIK2,ref|NM_001166247,ref|NM_021956,ref|NM_175768	120
GRIK2	chr6	102483178	102483448	ccds|CCDS5048.1,ccds|CCDS5049.1,ens|ENST00000318991,ens|ENST00000369134,ens|ENST00000369137,ens|ENST00000369138,ens|ENST00000413795,ens|ENST00000421544,ens|ENST00000487161,ref|GRIK2,ref|NM_001166247,ref|NM_021956,ref|NM_175768	270
GRIK2	chr6	102503149	102503509	ccds|CCDS5048.1,ccds|CCDS5049.1,ens|ENST00000318991,ens|ENST00000369134,ens|ENST00000369137,ens|ENST00000369138,ens|ENST00000413795,ens|ENST00000421544,ref|GRIK2,ref|NM_001166247,ref|NM_021956,ref|NM_175768	360
GRIK2	chr6	102511800	102511920	ccds|CCDS5048.1,ccds|CCDS5049.1,ens|ENST00000318991,ens|ENST00000369134,ens|ENST00000369137,ens|ENST00000369138,ens|ENST00000413795,ens|ENST00000421544,ref|GRIK2,ref|NM_001166247,ref|NM_021956,ref|NM_175768	120
GRIK2	chr6	102513625	102513745	ccds|CCDS5048.1,ens|ENST00000369134,ens|ENST00000369137,ens|ENST00000369138,ens|ENST00000413795,ens|ENST00000421544,ref|GRIK2,ref|NM_001166247,ref|NM_021956,ref|NM_175768	120
GRIK2	chr6	102516183	102521423	ccds|CCDS5048.1,ens|ENST00000369137,ens|ENST00000369138,ens|ENST00000413795,ens|ENST00000421544,ref|GRIK2,ref|NM_001166247,ref|NM_021956,ref|NM_175768	5240
GRIN2A	chr16	9851945	9858865	ccds|CCDS10539.1,ens|ENST00000330684,ens|ENST00000396573,ens|ENST00000396575,ens|ENST00000461292,ref|GRIN2A,ref|NM_000833,ref|NM_001134407,ref|NM_001134408,ccds|CCDS45407.1,ens|ENST00000404927,ens|ENST00000463531	6920
GRIN2A	chr16	9862616	9862981	ccds|CCDS10539.1,ccds|CCDS45407.1,ens|ENST00000330684,ens|ENST00000396573,ens|ENST00000396575,ens|ENST00000404927,ens|ENST00000463531,ref|GRIN2A,ref|NM_000833,ref|NM_001134407,ref|NM_001134408	365
GRIN2A	chr16	9892107	9892347	ccds|CCDS10539.1,ccds|CCDS45407.1,ens|ENST00000330684,ens|ENST00000396573,ens|ENST00000396575,ens|ENST00000404927,ref|GRIN2A,ref|NM_000833,ref|NM_001134407,ref|NM_001134408	240
GRIN2A	chr16	9916050	9916283	ccds|CCDS10539.1,ccds|CCDS45407.1,ens|ENST00000330684,ens|ENST00000396573,ens|ENST00000396575,ens|ENST00000404927,ref|GRIN2A,ref|NM_000833,ref|NM_001134407,ref|NM_001134408	233
GRIN2A	chr16	9923274	9923514	ccds|CCDS10539.1,ccds|CCDS45407.1,ens|ENST00000330684,ens|ENST00000396573,ens|ENST00000396575,ens|ENST00000404927,ref|GRIN2A,ref|NM_000833,ref|NM_001134407,ref|NM_001134408	240
GRIN2A	chr16	9927874	9928144	ccds|CCDS10539.1,ccds|CCDS45407.1,ens|ENST00000330684,ens|ENST00000396573,ens|ENST00000396575,ens|ENST00000404927,ref|GRIN2A,ref|NM_000833,ref|NM_001134407,ref|NM_001134408	270
GRIN2A	chr16	9934460	9934669	ccds|CCDS10539.1,ccds|CCDS45407.1,ens|ENST00000330684,ens|ENST00000396573,ens|ENST00000396575,ens|ENST00000404927,ref|GRIN2A,ref|NM_000833,ref|NM_001134407,ref|NM_001134408	209
GRIN2A	chr16	9934756	9934971	ccds|CCDS10539.1,ccds|CCDS45407.1,ens|ENST00000330684,ens|ENST00000396573,ens|ENST00000396575,ens|ENST00000404927,ref|GRIN2A,ref|NM_000833,ref|NM_001134407,ref|NM_001134408	215
GRIN2A	chr16	9943595	9943835	ccds|CCDS10539.1,ccds|CCDS45407.1,ens|ENST00000330684,ens|ENST00000396573,ens|ENST00000396575,ens|ENST00000404927,ref|GRIN2A,ref|NM_000833,ref|NM_001134407,ref|NM_001134408	240
GRIN2A	chr16	9984779	9985019	ccds|CCDS10539.1,ccds|CCDS45407.1,ens|ENST00000330684,ens|ENST00000396573,ens|ENST00000396575,ens|ENST00000404927,ref|GRIN2A,ref|NM_000833,ref|NM_001134407,ref|NM_001134408	240
GRIN2A	chr16	10031811	10032411	ccds|CCDS10539.1,ccds|CCDS45407.1,ens|ENST00000330684,ens|ENST00000396573,ens|ENST00000396575,ens|ENST00000404927,ref|GRIN2A,ref|NM_000833,ref|NM_001134407,ref|NM_001134408	600
GRIN2A	chr16	10273791	10279301	ccds|CCDS10539.1,ccds|CCDS45407.1,ens|ENST00000330684,ens|ENST00000396573,ens|ENST00000396575,ens|ENST00000404927,ref|GRIN2A,ref|NM_000833,ref|NM_001134407,ref|NM_001134408	5510
GRPR	chrX	16137012	16142522	ccds|CCDS14174.1,ens|ENST00000380289,ref|GRPR,ref|NM_005314	5510
GRPR	chrX	16168393	16168783	ccds|CCDS14174.1,ens|ENST00000380289,ref|GRPR,ref|NM_005314	390
GRPR	chrX	16170303	16175813	ccds|CCDS14174.1,ens|ENST00000380289,ref|GRPR,ref|NM_005314	5510
HCCS	chrX	11125140	11130290	ccds|CCDS14139.1,ens|ENST00000321143,ens|ENST00000380762,ens|ENST00000380763,ref|HCCS,ref|NM_001122608,ref|NM_001171991,ref|NM_005333	5150
HCCS	chrX	11132880	11133150	ccds|CCDS14139.1,ens|ENST00000321143,ens|ENST00000380762,ens|ENST00000380763,ref|HCCS,ref|NM_001122608,ref|NM_001171991,ref|NM_005333	270
HCCS	chrX	11135310	11135580	ccds|CCDS14139.1,ens|ENST00000321143,ens|ENST00000380762,ens|ENST00000380763,ref|HCCS,ref|NM_001122608,ref|NM_001171991,ref|NM_005333	270
HCCS	chrX	11136560	11136800	ccds|CCDS14139.1,ens|ENST00000321143,ens|ENST00000380762,ens|ENST00000380763,ref|HCCS,ref|NM_001122608,ref|NM_001171991,ref|NM_005333	240
HCCS	chrX	11138979	11139129	ccds|CCDS14139.1,ens|ENST00000321143,ens|ENST00000380762,ens|ENST00000380763,ref|HCCS,ref|NM_001122608,ref|NM_001171991,ref|NM_005333	150
HCCS	chrX	11139710	11144950	ccds|CCDS14139.1,ens|ENST00000321143,ens|ENST00000380762,ens|ENST00000380763,ref|HCCS,ref|NM_001122608,ref|NM_001171991,ref|NM_005333	5240
HNF1B	chr17	36042324	36047444	ccds|CCDS11324.1,ens|ENST00000225893,ref|HNF1B,ref|NM_000458,ref|NM_001165923	5120
HNF1B	chr17	36058990	36059260	ccds|CCDS11324.1,ens|ENST00000225893,ref|HNF1B,ref|NM_000458,ref|NM_001165923	270
HNF1B	chr17	36060964	36061204	ccds|CCDS11324.1,ens|ENST00000225893,ref|HNF1B,ref|NM_000458,ref|NM_001165923	240
HNF1B	chr17	36064869	36065109	ccds|CCDS11324.1,ens|ENST00000225893,ref|HNF1B,ref|NM_000458,ref|NM_001165923	240
HNF1B	chr17	36070440	36070710	ccds|CCDS11324.1,ens|ENST00000225893,ref|HNF1B,ref|NM_000458,ref|NM_001165923	270
HNF1B	chr17	36091583	36091823	ccds|CCDS11324.1,ens|ENST00000225893,ens|ENST00000427275,ens|ENST00000459669,ref|HNF1B,ref|NM_000458,ref|NM_001165923	240
HNF1B	chr17	36093501	36093861	ccds|CCDS11324.1,ens|ENST00000225893,ens|ENST00000427275,ens|ENST00000459669,ref|HNF1B,ref|NM_000458,ref|NM_001165923	360
HNF1B	chr17	36099410	36099650	ccds|CCDS11324.1,ens|ENST00000225893,ens|ENST00000427275,ref|HNF1B,ref|NM_000458,ref|NM_001165923	240
HNF1B	chr17	36104493	36109883	ccds|CCDS11324.1,ens|ENST00000225893,ens|ENST00000427275,ref|HNF1B,ref|NM_000458,ref|NM_001165923	5390
HOXA1	chr7	27129026	27134416	ccds|CCDS5401.1,ens|ENST00000343060,ens|ENST00000355633,ref|HOXA1,ref|NM_005522,ref|NM_153620	5390
HOXA1	chr7	27134850	27135303	ccds|CCDS5401.1,ccds|CCDS5402.2,ens|ENST00000343060,ens|ENST00000355633,ref|HOXA1,ref|NM_005522,ref|NM_153620,ens|ENST00000495032	453
HOXA1	chr7	27135340	27140556	ccds|CCDS5401.1,ccds|CCDS5402.2,ens|ENST00000343060,ens|ENST00000355633,ens|ENST00000495032,ref|HOXA1,ref|NM_005522,ref|NM_153620	5216
HOXB1	chr17	46601892	46607252	ccds|CCDS32675.1,ens|ENST00000239174,ref|HOXB1,ref|NM_002144	5360
HOXB1	chr17	46607677	46613277	ccds|CCDS32675.1,ens|ENST00000239174,ref|HOXB1,ref|NM_002144	5600
HOXD13	chr2	176952830	176958415	ccds|CCDS2264.2,ens|ENST00000392539,ref|HOXD13,ref|NM_000523	5585
HOXD13	chr2	176959152	176964512	ccds|CCDS2264.2,ens|ENST00000392539,ref|HOXD13,ref|NM_000523	5360
HPRT1	chrX	133589294	133594414	ccds|CCDS14641.1,ens|ENST00000298556,ens|ENST00000370796,ens|ENST00000462974,ref|HPRT1,ref|NM_000194	5120
HPRT1	chrX	133607381	133607501	ccds|CCDS14641.1,ens|ENST00000298556,ens|ENST00000370796,ens|ENST00000462974,ens|ENST00000475720,ref|HPRT1,ref|NM_000194	120
[truncated: 2,279 more rows]
